# Supplementary material for: Conservation status and historical relatedness of Italian cattle breeds
Source: Genet Sel Evol. 2018 Jun 26;50:35. doi: 10.1186/s12711-018-0406-x (PMC6019226; doi:10.1186/s12711-018-0406-x)
Supplement: Supplementary file 9 — Additional file 9: Table S3. Pairwise FST values between cattle populations. [file 12711_2018_406_MOESM9_ESM.xls]

## Sheet: FST_matrice
	AGEROLESE	PUSTERTALER	PINZGAU	BURLINA	CABANNINA	VARZESE-OTT	CALVANA	GARFAGNINA	PONTREMOLESE	MUCCA PISANA	CINISARA	ITALIAN BROWN	ITALIAN SIMMENTAL	ITALIAN HOLSTEIN	MODENESE	MODICANA	PODOLICA	PEZZATA ROSSA D'OROPA	BARA'-PUSTERTALER	REGGIANA	RENDENA	MAREMMANA	SARDO-BRUNA	ROSSA-SICILIANA	PIEDMONTESE	ROMAGNOLA	SARDO-MODICANA	SARDA	CHAROLAIS	LIMOUSIN	CHIANINA	MARCHIGIANA
AGEROLESE
PUSTERTALER	0.0865
PINZGAU	0.0724	0.0724
BURLINA	0.0662	0.0898	0.0696
CABANNINA	0.0568	0.0784	0.0696	0.0689
VARZESE-OTT	0.0627	0.0751	0.0689	0.0693	0.053																													0-0.025
CALVANA	0.1341	0.1489	0.1387	0.1405	0.1285	0.1208																												0.025-0.050
GARFAGNINA	0.1167	0.1374	0.1255	0.1217	0.1116	0.1079	0.1727																											0.050-0.075
PONTREMOLESE	0.1289	0.1418	0.1336	0.1332	0.1193	0.1162	0.1881	0.1702																										0.075-0.100
MUCCA PISANA	0.1632	0.1812	0.1713	0.1714	0.1551	0.1512	0.2091	0.2134	0.2215																									0.100-0.150
CINISARA	0.0606	0.0763	0.0653	0.065	0.0545	0.052	0.1055	0.1018	0.1142	0.1491																								0.150-0.200
ITALIAN BROWN	0.0577	0.1324	0.1254	0.1257	0.0992	0.1054	0.1827	0.1648	0.1743	0.2063	0.1079																							>0.200
ITALIAN SIMMENTAL	0.0703	0.0809	0.0795	0.0787	0.063	0.0611	0.1403	0.124	0.1258	0.1654	0.0684	0.1114
ITALIAN HOLSTEIN	0.0921	0.1249	0.0881	0.0664	0.1038	0.1039	0.169	0.1514	0.1648	0.2005	0.096	0.1585	0.1134
MODENESE	0.0715	0.0843	0.0774	0.0788	0.0618	0.0601	0.1326	0.1197	0.1266	0.1655	0.0603	0.1168	0.0718	0.1138
MODICANA	0.0925	0.1048	0.0949	0.097	0.085	0.0801	0.1303	0.1322	0.143	0.1779	0.0402	0.1386	0.0983	0.1273	0.0897
PODOLICA	0.0554	0.0703	0.0615	0.0636	0.0484	0.045	0.0924	0.0964	0.1086	0.1422	0.0269	0.1014	0.0633	0.0964	0.053	0.0527
PEZZATA ROSSA D'OROPA	0.0767	0.0841	0.0839	0.0843	0.0657	0.0648	0.1445	0.128	0.1291	0.1727	0.07	0.1206	0.0506	0.1223	0.0741	0.1009	0.0641
BARA'-PUSTERTALER	0.058	0.0642	0.062	0.0605	0.0486	0.0492	0.1265	0.1096	0.1137	0.1545	0.0516	0.1052	0.0426	0.0961	0.0571	0.0825	0.047	0.0442
REGGIANA	0.0681	0.08	0.0724	0.0728	0.0601	0.0502	0.1275	0.1157	0.1204	0.1618	0.0554	0.1148	0.064	0.1068	0.0651	0.0837	0.0492	0.0693	0.0525
RENDENA	0.0722	0.0917	0.0853	0.087	0.063	0.0669	0.1462	0.1264	0.1349	0.1718	0.0713	0.1133	0.0768	0.1209	0.0757	0.1013	0.0648	0.0795	0.0646	0.0741
MAREMMANA	0.1117	0.1265	0.1159	0.1141	0.1059	0.0994	0.1447	0.1509	0.1642	0.1973	0.0802	0.1614	0.1184	0.1412	0.1079	0.1069	0.0672	0.1216	0.1028	0.1046	0.1217
SARDO-BRUNA	0.0382	0.0681	0.0611	0.0594	0.0307	0.0394	0.1221	0.1002	0.1131	0.153	0.0424	0.0768	0.0511	0.0988	0.0487	0.0746	0.0345	0.0553	0.0379	0.0486	0.0455	0.0986
ROSSA-SICILIANA	0.0616	0.0767	0.0679	0.0675	0.0537	0.0523	0.1091	0.1045	0.1165	0.1525	0.0226	0.1087	0.0667	0.0995	0.061	0.0221	0.0294	0.0688	0.0511	0.056	0.0704	0.0837	0.0404
PIEDMONTESE	0.0522	0.0639	0.0561	0.0567	0.0419	0.0405	0.1122	0.0996	0.1062	0.1469	0.04	0.0986	0.0515	0.0924	0.0495	0.0687	0.0324	0.0536	0.034	0.0459	0.0583	0.0882	0.0305	0.0397
ROMAGNOLA	0.1023	0.1149	0.1071	0.1085	0.0957	0.0906	0.1285	0.1417	0.156	0.1875	0.0731	0.15	0.1092	0.1396	0.0977	0.0982	0.0511	0.1112	0.0924	0.0945	0.1127	0.1098	0.0865	0.0755	0.0776
SARDO-MODICANA	0.0755	0.0882	0.0792	0.0816	0.0669	0.0637	0.1164	0.1159	0.1269	0.1616	0.0282	0.1221	0.0817	0.1135	0.0725	0.0246	0.0367	0.0823	0.0653	0.0683	0.0835	0.0913	0.0548	0.0219	0.0519	0.0832
SARDA	0.0438	0.0595	0.0527	0.0535	0.0341	0.0363	0.1028	0.0916	0.1007	0.1354	0.0301	0.0869	0.0485	0.0883	0.0439	0.0581	0.0251	0.0512	0.0341	0.0415	0.05	0.0808	0.0163	0.0304	0.0234	0.0704	0.0403
CHAROLAIS	0.0658	0.0794	0.0687	0.0659	0.0597	0.0587	0.1293	0.1167	0.1237	0.1612	0.0574	0.1152	0.0629	0.0968	0.0689	0.0863	0.0539	0.0666	0.0487	0.0646	0.0752	0.1061	0.048	0.0555	0.0452	0.0986	0.0708	0.0414
LIMOUSIN	0.0673	0.0802	0.0744	0.0732	0.0592	0.0531	0.1335	0.1187	0.1231	0.1654	0.0584	0.1138	0.0597	0.1085	0.0674	0.0889	0.0528	0.0611	0.0469	0.0625	0.0757	0.1096	0.0475	0.0548	0.0416	0.0998	0.0714	0.0394	0.0494
CHIANINA	0.0955	0.1096	0.0997	0.1005	0.09	0.084	0.0495	0.1353	0.1501	0.1709	0.0687	0.1462	0.1025	0.1312	0.0943	0.0924	0.0554	0.1057	0.0878	0.0891	0.1071	0.1079	0.0807	0.0706	0.0725	0.0908	0.0794	0.0651	0.0898	0.0932
MARCHIGIANA	0.0794	0.0941	0.085	0.0866	0.0735	0.0682	0.0856	0.1196	0.1344	0.1608	0.0503	0.1307	0.0881	0.1181	0.076	0.0745	0.0363	0.09	0.0719	0.0726	0.0898	0.0879	0.0627	0.0529	0.0562	0.069	0.0599	0.049	0.0768	0.0777	0.0477
