# Supplementary material for: Conservation status and historical relatedness of Italian cattle breeds
Source: Genet Sel Evol. 2018 Jun 26;50:35. doi: 10.1186/s12711-018-0406-x (PMC6019226; doi:10.1186/s12711-018-0406-x)
Supplement: Supplementary file 11 — Additional file 11: Table S4. Results of the f3 test. [file 12711_2018_406_MOESM11_ESM.xls]

## Sheet: f3 statistics
Breeds (A; B, C)	f3 statistics	SE	Z-score
ROS_Sic;LIM,MOD	-0.00250722	0.000191683	-13.08
ROS_Sic;Sardo-Bruna,MOD	-0.00225445	0.000187813	-12.0037
ROS_Sic;It_Si,MOD	-0.00217768	0.000193024	-11.2819
ROS_Sic;PROropa,MOD	-0.00219051	0.000197688	-11.0806
ROS_Sic;CAB,MOD	-0.00197996	0.000183357	-10.7984
ROS_Sic;CHAR,MOD	-0.00196102	0.000187401	-10.4643
ROS_Sic;AGER,MOD	-0.00194368	0.000197	-9.86639
ROS_Sic;REND,MOD	-0.00195683	0.000201333	-9.71938
AGER;It_Ho,It_Br	-0.0032595	0.000348044	-9.3652
ROS_Sic;PMT,MOD	-0.00146861	0.00015853	-9.2639
ROS_Sic;BUR,MOD	-0.0017576	0.000196301	-8.95357
ROS_Sic;It_Br,MOD	-0.00196782	0.000232989	-8.44599
ROS_Sic;MDN,MOD	-0.00148008	0.000178883	-8.27399
ROS_Sic;VAR-OTT,MOD	-0.00144028	0.000175983	-8.18418
ROS_Sic;SAR,MOD	-0.00123617	0.000153919	-8.03134
ROS_Sic;It_Ho,MOD	-0.00167115	0.000217679	-7.67711
ROS_Sic;PUST,MOD	-0.00140343	0.000184408	-7.61044
ROS_Sic;REG,MOD	-0.00127712	0.000189382	-6.74361
ROS_Sic;GARF,MOD	-0.00140846	0.00020903	-6.73809
ROS_Sic;PINZG,MOD	-0.00118715	0.000196438	-6.04338
ROS_Sic;PONTR,MOD	-0.00120744	0.000209099	-5.77451
ROS_Sic;MPIS,MOD	-0.00119696	0.000239243	-5.00312
AGER;BUR,It_Br	-0.00111211	0.000324015	-3.43226
ROS_Sic;POD,MOD	-0.000322465	0.000155244	-2.07714
ROS_Sic;MRM,MOD	-0.00038951	0.0001974	-1.9732
ROS_Sic;RMG,MOD	-0.000238548	0.00019456	-1.22609
ROS_Sic;CHIAN,MOD	-7.79634e-05	0.00019771	-0.394332
ROS_Sic;CALV,MOD	-3.95703e-05	0.000220488	-0.179467
ROS_Sic;MARCH,MOD	-1.79524e-05	0.000171726	-0.104541
Sardo-Bruna;GARF,It_Br	0.000156196	0.000367863	0.424605
Sardo-Bruna;SAR,It_Br	0.000203046	0.000262419	0.773747
AGER;It_Br,PINZG	0.000247302	0.000315345	0.784229
POD;RMG,It_Br	0.000233893	0.000256625	0.911421
Sardo-Bruna;SAM,It_Br	0.000337282	0.000330179	1.02152
Sardo-Bruna;MARCH,It_Br	0.000355932	0.000341072	1.04357
Sardo-Bruna;It_Br,VAR-OTT	0.000403448	0.00032717	1.23315
Sardo-Bruna;It_Br,CALV	0.00050568	0.000391646	1.29117
POD;RMG,Sardo-Bruna	0.000275526	0.000212989	1.29362
Sardo-Bruna;MDN,It_Br	0.000452636	0.000334913	1.3515
Sardo-Bruna;ROS_Sic,It_Br	0.000454563	0.000320192	1.41966
Sardo-Bruna;CHIAN,It_Br	0.000527371	0.00035661	1.47884
Sardo-Bruna;PONTR,It_Br	0.000583896	0.00037801	1.54466
Sardo-Bruna;MRM,It_Br	0.000593532	0.000367853	1.6135
Sardo-Bruna;REND,It_Br	0.000551523	0.000322125	1.71214
Sardo-Bruna;CHAR,It_Br	0.000575101	0.000320848	1.79244
POD;RMG,REND	0.000438816	0.000233364	1.88039
Sardo-Bruna;BUR,It_Br	0.00063593	0.000335769	1.89395
CHIAN;BUR,CALV	0.000684396	0.000353139	1.93803
CHIAN;It_Ho,CALV	0.000703507	0.000361747	1.94475
AGER;MARCH,It_Br	0.000666817	0.000339608	1.96349
AGER;CHIAN,It_Br	0.000678857	0.000335436	2.0238
Sardo-Bruna;It_Br,MOD	0.000741194	0.000360944	2.05349
AGER;MRM,It_Br	0.000762564	0.000360548	2.11501
Sardo-Bruna;MPIS,It_Br	0.000848913	0.000394828	2.15008
Sardo-Bruna;CAB,It_Br	0.000647966	0.000299441	2.16391
Sardo-Bruna;REG,It_Br	0.000731204	0.000336318	2.17414
SAR;Sardo-Bruna,MOD	0.000401685	0.000184198	2.18073
Sardo-Bruna;PMT,It_Br	0.000771144	0.000330238	2.33511
Sardo-Bruna;PUST,It_Br	0.000836244	0.000351125	2.38161
AGER;It_Br,CALV	0.000909173	0.000379244	2.39733
CHIAN;CHAR,CALV	0.000841033	0.000348423	2.41383
POD;RMG,It_Si	0.000626801	0.000246732	2.54041
POD;PONTR,RMG	0.000656234	0.000253459	2.58911
POD;AGER,RMG	0.000588147	0.000222496	2.6434
Sardo-Bruna;RMG,It_Br	0.000913508	0.000343909	2.65625
CHIAN;LIM,CALV	0.000933564	0.000346636	2.69321
POD;RMG,PROropa	0.000620126	0.000227584	2.72483
Sardo-Bruna;CIN,It_Br	0.000884533	0.000319689	2.76686
AGER;CHAR,It_Br	0.000951527	0.000342492	2.77824
POD;CAB,RMG	0.000600774	0.000215482	2.78805
POD;It_Ho,RMG	0.000700868	0.000245622	2.85345
SAR;MRM,Sardo-Bruna	0.000660051	0.000228618	2.88714
Sardo-Bruna;It_Br,PINZG	0.00100258	0.000346197	2.89598
CHIAN;PINZG,CALV	0.00100434	0.00034459	2.9146
CHIAN;PUST,CALV	0.00103432	0.000350122	2.95418
CHIAN;REND,CALV	0.00104725	0.000345083	3.03477
POD;MRM,It_Br	0.000831478	0.000273036	3.04531
Sardo-Bruna;It_Br,PROropa	0.000963404	0.000311804	3.08978
POD;RMG,VAR-OTT	0.000587185	0.000189952	3.09122
Sardo-Bruna;It_Ho,It_Br	0.00112556	0.000363965	3.0925
Sardo-Bruna;LIM,It_Br	0.00100661	0.000325174	3.0956
SAR;CHIAN,Sardo-Bruna	0.000692659	0.00021942	3.15677
POD;LIM,RMG	0.000678074	0.000214773	3.15716
Sardo-Bruna;POD,It_Br	0.000955141	0.000300552	3.17795
CHIAN;CALV,It_Si	0.00106357	0.000332033	3.20322
CHIAN;PMT,CALV	0.00105483	0.000324914	3.2465
AGER;GARF,It_Br	0.00118765	0.000362754	3.27398
CHIAN;PROropa,CALV	0.00113997	0.00033722	3.3805
CHIAN;AGER,CALV	0.00116473	0.000343248	3.39325
CHIAN;CALV,VAR-OTT	0.00111734	0.000328631	3.39997
POD;BUR,RMG	0.000768226	0.000225329	3.40936
CHIAN;PONTR,CALV	0.001319	0.000385644	3.42026
SAM;Sardo-Bruna,MOD	0.0007207	0.000206868	3.48386
POD;RMG,PINZG	0.000755033	0.000215944	3.49643
CHIAN;CAB,CALV	0.00126713	0.000354443	3.57498
SAM;PROropa,MOD	0.000773992	0.000214364	3.61065
CHIAN;REG,CALV	0.00119394	0.000330163	3.61622
SAR;RMG,Sardo-Bruna	0.000771386	0.000212336	3.63285
SAR;MRM,It_Br	0.00105054	0.000288058	3.64696
SAR;CALV,Sardo-Bruna	0.00091847	0.000250381	3.66829
SAR;SAM,It_Br	0.000785903	0.000212092	3.70548
CHIAN;SAR,CALV	0.00119092	0.000320696	3.71356
CHIAN;It_Br,CALV	0.00139504	0.000371437	3.75581
CHIAN;MDN,CALV	0.00127039	0.000337829	3.76046
SAR;CHIAN,It_Br	0.00101698	0.000268439	3.78851
CHIAN;CALV,MOD	0.00126295	0.000332282	3.80085
CHIAN;ROS_Sic,CALV	0.00122456	0.000320656	3.81893
AGER;CIN,It_Br	0.00125511	0.00032589	3.85132
SAR;It_Br,CALV	0.00122111	0.000314763	3.87945
SAR;It_Br,MOD	0.000939833	0.000242104	3.88195
POD;CHAR,RMG	0.000853294	0.000218206	3.91049
CHIAN;MPIS,CALV	0.0014452	0.000366907	3.93886
SAR;SAM,Sardo-Bruna	0.000651666	0.000164891	3.9521
SAR;MARCH,It_Br	0.00101694	0.0002528	4.02273
AGER;RMG,It_Br	0.00139596	0.000342587	4.07477
POD;SAM,RMG	0.000761751	0.000183525	4.15067
CHIAN;CALV,Sardo-Bruna	0.00141673	0.000341085	4.15362
AGER;SAM,It_Br	0.00141245	0.000338907	4.16765
AGER;It_Br,MOD	0.0014629	0.000346821	4.21801
ROS_Sic;LIM,SAM	0.000766747	0.000180302	4.25258
CHIAN;GARF,CALV	0.00146946	0.000341614	4.30154
SAR;MARCH,Sardo-Bruna	0.000864057	0.000200521	4.30905
CHIAN;CIN,CALV	0.00139837	0.000322461	4.33657
SAM;REND,MOD	0.000941115	0.000216169	4.35362
POD;It_Br,CALV	0.00146114	0.000331981	4.40127
POD;REG,RMG	0.000946907	0.000215077	4.40263
AGER;PONTR,It_Br	0.00166681	0.000376283	4.42968
CHIAN;SAM,CALV	0.00146044	0.00032894	4.43983
POD;RMG,CIN	0.000723309	0.000162653	4.44693
POD;RMG,GARF	0.00112823	0.000250612	4.5019
AGER;REG,It_Br	0.00153557	0.000337722	4.54683
SAM;MPIS,MOD	0.00114545	0.000250696	4.5691
POD;RMG,MOD	0.000932608	0.00020396	4.57251
SAM;CAB,MOD	0.00090288	0.000197334	4.57538
AGER;MPIS,It_Br	0.00193401	0.000421367	4.58985
POD;RMG,SAR	0.000843097	0.000182362	4.6232
ROS_Sic;CIN,MOD	0.000725571	0.00015584	4.65587
POD;MARCH,It_Br	0.00117607	0.000249827	4.70755
POD;PUST,RMG	0.00112711	0.000239328	4.70947
CHIAN;MRM,CALV	0.00168943	0.000356233	4.74247
POD;MPIS,RMG	0.0013413	0.000282534	4.7474
AGER;ROS_Sic,It_Br	0.00148704	0.000313133	4.74889
CIN;It_Ho,MOD	0.00111729	0.000234604	4.76245
SAM;It_Br,MOD	0.00112461	0.000234084	4.80431
ROS_Sic;It_Ho,SAM	0.001063	0.00022042	4.82261
POD;ROS_Sic,RMG	0.000848691	0.000170294	4.98368
SAM;LIM,MOD	0.00103384	0.000204273	5.06105
AGER;LIM,It_Br	0.0018077	0.000355981	5.07809
AGER;PUST,It_Br	0.00171937	0.000335877	5.11904
POD;RMG,MDN	0.00112618	0.000218481	5.1546
SAR;CIN,Sardo-Bruna	0.000830064	0.00016059	5.16885
CHIAN;POD,CALV	0.00159713	0.000304866	5.2388
CHIAN;RMG,CALV	0.00167353	0.000317916	5.26406
SAM;AGER,MOD	0.00107416	0.00020173	5.32476
POD;MRM,Sardo-Bruna	0.00119309	0.000222865	5.35341
SAM;MDN,MOD	0.00106204	0.000198306	5.35559
SAM;PONTR,MOD	0.00124772	0.00023242	5.3684
AGER;PMT,It_Br	0.0017818	0.000331264	5.37881
Sardo-Bruna;It_Br,It_Si	0.00171205	0.0003181	5.38212
ROS_Sic;CHAR,SAM	0.000982159	0.000182442	5.38342
SAM;It_Si,MOD	0.00111592	0.000206946	5.3923
SAM;GARF,MOD	0.00123342	0.000227819	5.41405
ROS_Sic;SAM,It_Br	0.00121538	0.000221629	5.48383
SAR;REND,CALV	0.00139095	0.000252418	5.51049
POD;PMT,RMG	0.00105403	0.000190805	5.52411
SAM;SAR,MOD	0.000970681	0.000175448	5.53258
SAR;RMG,It_Br	0.00148185	0.000266586	5.5586
ROS_Sic;SAM,It_Si	0.00101421	0.000179261	5.65771
SAM;PUST,MOD	0.00117103	0.000205663	5.69391
AGER;POD,It_Br	0.00175022	0.000305802	5.72337
CHIAN;MARCH,CALV	0.00169254	0.000292696	5.7826
CIN;BUR,MOD	0.00125559	0.000216589	5.79708
POD;CHIAN,It_Br	0.00166322	0.000285082	5.8342
SAM;VAR-OTT,MOD	0.00113707	0.000192335	5.91194
Sardo-Bruna;AGER,REND	0.00174578	0.000291562	5.9877
ROS_Sic;SAM,BUR	0.00118678	0.000198196	5.9879
AGER;It_Br,VAR-OTT	0.00192559	0.00032091	6.00041
AGER;MDN,It_Br	0.00191356	0.000317942	6.01858
Sardo-Bruna;REND,CALV	0.0024742	0.000407355	6.07381
SAR;REND,MOD	0.00121516	0.000195312	6.22166
POD;REND,CALV	0.00176632	0.000282286	6.25721
CIN;It_Br,MOD	0.00158564	0.000253048	6.26618
SAM;PMT,MOD	0.00118335	0.000188342	6.28297
POD;RMG,MRM	0.00175923	0.000279637	6.29114
CIN;AGER,MOD	0.00137785	0.000215502	6.39369
POD;MRM,PROropa	0.00160533	0.00024806	6.47152
SAM;MRM,MOD	0.00141057	0.000216966	6.50131
SAM;PINZG,MOD	0.00132987	0.000204488	6.50343
Sardo-Bruna;REND,GARF	0.00238049	0.000357201	6.66429
POD;MPIS,MRM	0.00216622	0.000323933	6.68725
POD;REND,MRM	0.00173994	0.000259714	6.69946
Sardo-Bruna;MPIS,REND	0.00256381	0.000377267	6.79573
AGER;It_Br,PROropa	0.00222118	0.000325183	6.83056
SAM;BUR,MOD	0.00136343	0.000197903	6.88938
SAR;It_Ho,Sardo-Bruna	0.00142769	0.000206943	6.89897
ROS_Sic;SAM,PROropa	0.00134331	0.000194196	6.91728
POD;PONTR,CALV	0.00220663	0.000318343	6.9316
POD;CALV,Sardo-Bruna	0.0019106	0.00027562	6.93201
SAR;REND,CHIAN	0.00153462	0.000218931	7.00961
POD;PONTR,MRM	0.00201293	0.000287143	7.01022
CIN;PROropa,MOD	0.00161321	0.000228091	7.07264
SAM;It_Ho,MOD	0.00157366	0.000222116	7.08483
SAR;PROropa,MOD	0.00149937	0.000211599	7.0859
SAR;It_Si,MOD	0.00134559	0.000189599	7.09703
SAM;CHAR,MOD	0.00136463	0.000191898	7.1112
SAR;SAM,REND	0.00124473	0.000174741	7.12328
AGER;SAR,It_Br	0.00217562	0.000303018	7.17985
SAR;RMG,REND	0.00155143	0.000214486	7.23322
ROS_Sic;SAM,Sardo-Bruna	0.00133266	0.000184073	7.23982
SAR;CALV,It_Si	0.00184862	0.000254373	7.26734
POD;PROropa,CALV	0.00201071	0.000276522	7.27145
SAR;SAM,It_Si	0.00120036	0.000164289	7.30638
ROS_Sic;AGER,SAM	0.00128996	0.000175931	7.33222
POD;PUST,MRM	0.00184322	0.000251047	7.34215
SAM;RMG,MOD	0.00154429	0.000209716	7.36369
SAM;REG,MOD	0.0014273	0.000191399	7.45723
SAM;CALV,MOD	0.00174522	0.000231145	7.5503
SAR;CAB,MOD	0.00134691	0.000177888	7.57165
CIN;GARF,MOD	0.00177747	0.000234319	7.58569
Sardo-Bruna;REND,MOD	0.0028152	0.000370837	7.59148
SAR;CIN,It_Br	0.00151155	0.000198836	7.602
Sardo-Bruna;RMG,REND	0.00278176	0.000363924	7.64381
SAR;PROropa,CALV	0.00198024	0.00025824	7.66821
Sardo-Bruna;SAM,REND	0.00259478	0.000337747	7.68262
SAR;RMG,It_Si	0.00171	0.000221586	7.71713
Sardo-Bruna;REND,CHIAN	0.00284369	0.000366871	7.7512
Sardo-Bruna;ROS_Sic,REND	0.00251758	0.000322375	7.80949
Sardo-Bruna;SAR,REND	0.00200172	0.000256242	7.81184
AGER;It_Br,It_Si	0.00252125	0.000322698	7.81303
CIN;MPIS,MOD	0.0021172	0.000270932	7.81448
SAR;REND,MRM	0.00182366	0.000232869	7.83126
SAM;POD,MOD	0.00137343	0.000175113	7.84308
ROS_Sic;SAM,REND	0.00140986	0.000179428	7.85752
POD;MARCH,PONTR	0.00199643	0.000253959	7.86122
POD;CAB,MRM	0.00167994	0.000213414	7.87175
POD;MRM,It_Si	0.00182595	0.00023144	7.88949
POD;AGER,MRM	0.00181913	0.000230012	7.90885
POD;PUST,CALV	0.00234532	0.000295288	7.94249
SAR;It_Ho,It_Br	0.00235021	0.000295644	7.94944
SAR;It_Ho,MPIS	0.00299091	0.000374822	7.97954
CIN;It_Si,MOD	0.00168744	0.000211432	7.98103
Sardo-Bruna;CAB,REND	0.00212847	0.000266158	7.99701
POD;CALV,It_Si	0.0022534	0.00028089	8.02235
CIN;It_Ho,SAM	0.0016737	0.000208576	8.02444
POD;AGER,CALV	0.00230218	0.000286246	8.04267
SAR;LIM,CALV	0.00197505	0.000245351	8.04991
POD;It_Ho,CALV	0.00241696	0.000299589	8.06759
Sardo-Bruna;REND,MRM	0.00316533	0.00039058	8.10418
CIN;PONTR,MOD	0.00206378	0.000254419	8.11171
POD;MARCH,Sardo-Bruna	0.00177528	0.000218002	8.14342
Sardo-Bruna;PONTR,REND	0.00310469	0.00038122	8.14408
Sardo-Bruna;MARCH,REND	0.0029402	0.000360395	8.15829
POD;LIM,MRM	0.00185347	0.000226303	8.1902
POD;LIM,CALV	0.00209142	0.000254874	8.20571
SAR;AGER,MOD	0.00165256	0.000201265	8.21085
Sardo-Bruna;REND,CIN	0.00274667	0.000334016	8.22317
CIN;Sardo-Bruna,MOD	0.00172898	0.000210236	8.22399
Sardo-Bruna;AGER,CAB	0.00205559	0.000249312	8.24503
POD;CAB,CALV	0.00217393	0.000263431	8.25238
AGER;REND,It_Br	0.00279078	0.000338071	8.255
Sardo-Bruna;AGER,PONTR	0.00290212	0.00035078	8.27334
AGER;CAB,It_Br	0.00257742	0.000311277	8.28016
Sardo-Bruna;AGER,MPIS	0.00289994	0.000349431	8.29902
ROS_Sic;SAM,GARF	0.00166592	0.0002003	8.31714
ROS_Sic;CAB,SAM	0.00142496	0.000171191	8.32382
CIN;LIM,MOD	0.001734	0.000208222	8.32766
CIN;CAB,MOD	0.00171784	0.000205749	8.34919
SAR;CAB,CALV	0.00188523	0.000225547	8.35849
SAR;ROS_Sic,It_Br	0.00167148	0.000198124	8.43652
Sardo-Bruna;LIM,REND	0.00286076	0.000339022	8.43827
POD;REG,CALV	0.00239493	0.00028343	8.4498
CIN;REND,MOD	0.00179751	0.000212129	8.47367
CIN;PINZG,MOD	0.00182396	0.000214991	8.48389
SAR;POD,Sardo-Bruna	0.00133896	0.000157592	8.49633
Sardo-Bruna;POD,REND	0.00261847	0.000307698	8.50987
POD;MDN,CALV	0.00222584	0.0002604	8.54776
Sardo-Bruna;AGER,SAR	0.00201246	0.000234905	8.56714
POD;MRM,PINZG	0.00210325	0.000245121	8.58046
ROS_Sic;MPIS,SAM	0.00196539	0.000228937	8.58486
SAM;MARCH,MOD	0.00163688	0.000188316	8.69219
Sardo-Bruna;AGER,MDN	0.00252412	0.000289086	8.73136
SAR;AGER,SAM	0.00154908	0.000176766	8.76344
ROS_Sic;SAM,PONTR	0.00185264	0.000211059	8.77781
SAR;LIM,MPIS	0.00254854	0.000290287	8.77938
SAR;CAB,SAM	0.00141471	0.000160424	8.81852
SAR;MRM,PROropa	0.00203395	0.000230572	8.82131
POD;REG,MRM	0.00203304	0.000229887	8.84366
SAR;CHIAN,PROropa	0.00203119	0.000229567	8.84792
SAR;LIM,MOD	0.00162866	0.000183918	8.85537
POD;MARCH,PROropa	0.00190483	0.000215025	8.85865
SAR;MARCH,REND	0.00180254	0.000202916	8.8832
Sardo-Bruna;AGER,PROropa	0.00272726	0.000306121	8.90909
POD;BUR,CALV	0.00231254	0.00025953	8.91051
POD;PINZG,CALV	0.00245568	0.000275522	8.91283
POD;CHIAN,Sardo-Bruna	0.00209099	0.000234237	8.92682
Sardo-Bruna;AGER,GARF	0.00295359	0.000330014	8.94989
SAR;MRM,It_Si	0.00188025	0.000209471	8.97618
POD;GARF,CALV	0.00293329	0.000326461	8.98512
Sardo-Bruna;AGER,VAR-OTT	0.0024629	0.000273526	9.00424
SAR;ROS_Sic,Sardo-Bruna	0.00141996	0.000157528	9.01404
Sardo-Bruna;REND,MDN	0.00299643	0.000331544	9.03779
POD;GARF,MRM	0.00231562	0.000255289	9.07059
Sardo-Bruna;BUR,REND	0.00287242	0.000316612	9.07239
SAR;PONTR,It_Br	0.00267461	0.000294334	9.08697
Sardo-Bruna;REG,REND	0.00327066	0.000359646	9.09413
SAR;MARCH,It_Si	0.00170215	0.000186896	9.10746
Sardo-Bruna;CAB,GARF	0.00261796	0.000285539	9.1685
SAR;GARF,It_Br	0.00279961	0.000304609	9.19083
SAM;CHIAN,MOD	0.0019427	0.000211257	9.19589
POD;It_Br,MOD	0.00245116	0.00026644	9.19965
SAR;CAB,CHIAN	0.00180903	0.000196629	9.20025
Sardo-Bruna;PMT,REND	0.00307256	0.00033385	9.20342
Sardo-Bruna;AGER,SAM	0.00290987	0.000315371	9.22681
Sardo-Bruna;CHAR,REND	0.00302626	0.000327979	9.227
SAR;CAB,RMG	0.00180006	0.000195068	9.22785
POD;CALV,VAR-OTT	0.00227729	0.000246404	9.24208
CIN;MDN,MOD	0.00192008	0.000207563	9.2506
POD;MPIS,MOD	0.00259788	0.000280378	9.26563
SAR;CHIAN,It_Si	0.00197597	0.000212564	9.29587
Sardo-Bruna;AGER,MOD	0.00326334	0.000350808	9.30234
Sardo-Bruna;REND,VAR-OTT	0.00280498	0.000301235	9.31158
POD;MRM,VAR-OTT	0.00184058	0.000197663	9.31171
SAR;MARCH,PROropa	0.00195526	0.00020981	9.31919
SAR;SAM,PROropa	0.00169606	0.000181813	9.3286
CIN;PUST,MOD	0.00209932	0.000224969	9.33158
ROS_Sic;REG,SAM	0.00160338	0.000170664	9.39497
SAR;REND,CIN	0.00157501	0.000167414	9.40784
ROS_Sic;PUST,SAM	0.00173335	0.000183683	9.43661
POD;MRM,MDN	0.00219563	0.000232584	9.44017
SAR;RMG,PROropa	0.00207764	0.000219754	9.4544
Sardo-Bruna;REND,It_Si	0.00312709	0.000330586	9.45924
POD;PONTR,CHIAN	0.00248476	0.000262284	9.47353
SAR;CAB,MRM	0.00185033	0.000194998	9.48898
POD;MARCH,REND	0.00209701	0.000220685	9.5023
SAR;LIM,SAM	0.00156551	0.000164573	9.51254
SAR;MPIS,It_Br	0.00327971	0.000344636	9.51645
Sardo-Bruna;AGER,PUST	0.00310191	0.000325688	9.5242
POD;MARCH,It_Si	0.00202603	0.000212553	9.53186
Sardo-Bruna;REND,PINZG	0.00347002	0.000363177	9.55463
Sardo-Bruna;MPIS,GARF	0.00429686	0.000448168	9.58762
ROS_Sic;SAM,PINZG	0.00179078	0.000186681	9.59273
Sardo-Bruna;PUST,REND	0.00340125	0.000353891	9.61102
CIN;CHAR,MOD	0.00191679	0.000198948	9.63465
POD;SAM,CALV	0.00215763	0.00022332	9.66161
SAR;MPIS,MOD	0.00284596	0.000294373	9.66788
Sardo-Bruna;MPIS,PROropa	0.00427728	0.000439669	9.7284
SAR;PINZG,Sardo-Bruna	0.00189783	0.000194391	9.76298
Sardo-Bruna;MPIS,CAB	0.00329724	0.000335593	9.82513
SAR;MPIS,PUST	0.00306373	0.00031135	9.84016
Sardo-Bruna;AGER,CALV	0.00358155	0.000363858	9.84326
POD;REND,CHIAN	0.00231621	0.000234673	9.86995
SAR;MPIS,PONTR	0.00349007	0.000352374	9.90444
SAR;MPIS,GARF	0.00327027	0.00032956	9.92314
SAR;AGER,CALV	0.00248755	0.000250581	9.92715
SAR;LIM,MRM	0.00219619	0.000220699	9.95105
SAR;AGER,RMG	0.00226151	0.000227215	9.95318
Sardo-Bruna;It_Ho,REND	0.00358428	0.000360006	9.95617
POD;RMG,CALV	0.00318923	0.000319635	9.97775
SAR;CAB,MARCH	0.00188507	0.000188545	9.99799
Sardo-Bruna;ROS_Sic,AGER	0.00295257	0.000295193	10.0022
ROS_Sic;SAM,VAR-OTT	0.00173045	0.000172811	10.0136
SAR;PONTR,Sardo-Bruna	0.00229376	0.000228567	10.0354
POD;CALV,MOD	0.00252942	0.000251912	10.0409
SAR;LIM,RMG	0.00204969	0.000203506	10.0719
SAR;MPIS,SAM	0.00267119	0.000264868	10.085
Sardo-Bruna;CAB,CALV	0.00339212	0.000336154	10.091
CIN;SAM,BUR	0.00202223	0.000199973	10.1125
CIN;VAR-OTT,MOD	0.0019822	0.000195921	10.1173
ROS_Sic;PMT,SAM	0.00165585	0.00016358	10.1226
SAR;CHAR,MPIS	0.00286452	0.000282839	10.1277
POD;MRM,CALV	0.00291254	0.000287177	10.142
Sardo-Bruna;PROropa,CALV	0.00472749	0.000465594	10.1537
Sardo-Bruna;CAB,PONTR	0.003519	0.000345526	10.1845
POD;PMT,CALV	0.00229639	0.000225411	10.1876
Sardo-Bruna;LIM,AGER	0.00318395	0.000312043	10.2036
Sardo-Bruna;AGER,RMG	0.00350258	0.000342671	10.2214
SAR;BUR,It_Br	0.00265068	0.000258345	10.2602
POD;CHAR,MRM	0.0024658	0.000240048	10.2721
SAR;MPIS,BUR	0.00314038	0.000305569	10.2772
Sardo-Bruna;AGER,PMT	0.00297438	0.000289377	10.2786
Sardo-Bruna;REND,PROropa	0.00350402	0.000340714	10.2843
Sardo-Bruna;CALV,It_Si	0.00437746	0.000425021	10.2994
CIN;REG,MOD	0.0021404	0.000207375	10.3214
POD;CHAR,CALV	0.00270103	0.000261655	10.3229
Sardo-Bruna;MPIS,It_Si	0.00422457	0.000408654	10.3377
SAR;MPIS,Sardo-Bruna	0.00263384	0.000254504	10.3489
SAR;MPIS,PROropa	0.0032454	0.000312847	10.3738
SAR;CHAR,It_Br	0.00238709	0.000229927	10.3819
POD;SAR,MRM	0.00187199	0.000179898	10.4059
Sardo-Bruna;LIM,MPIS	0.00449642	0.000431309	10.4251
SAR;CHAR,RMG	0.00231621	0.000221914	10.4374
SAR;LIM,Sardo-Bruna	0.00192517	0.000184012	10.4622
Sardo-Bruna;GARF,It_Si	0.00359357	0.000343015	10.4764
SAR;PONTR,CALV	0.00331299	0.000315648	10.4959
POD;SAR,CALV	0.00233108	0.000221316	10.5328
SAR;PMT,It_Br	0.00251254	0.000237693	10.5705
POD;CAB,MARCH	0.00209287	0.000197274	10.6089
Sardo-Bruna;AGER,MARCH	0.00367415	0.00034623	10.6119
Sardo-Bruna;AGER,REG	0.00318068	0.000299682	10.6135
POD;It_Ho,MARCH	0.00242135	0.0002281	10.6153
POD;PUST,MARCH	0.00233145	0.000219487	10.6223
POD;AGER,MARCH	0.00225947	0.000211338	10.6913
SAR;LIM,CHIAN	0.00223241	0.000208562	10.7038
SAR;PUST,CALV	0.0027463	0.000256566	10.7041
PMT;PROropa,CALV	0.00355486	0.00033202	10.7068
SAR;It_Br,PINZG	0.00269737	0.000251609	10.7205
SAR;POD,It_Br	0.00209105	0.000194607	10.745
Sardo-Bruna;GARF,PROropa	0.00391572	0.00036428	10.7492
POD;MRM,MOD	0.00228885	0.000212602	10.7659
PMT;LIM,CALV	0.00355679	0.000330159	10.773
POD;CIN,CALV	0.00222656	0.000206409	10.7871
SAR;LIM,MARCH	0.00209168	0.000193829	10.7914
POD;PMT,MRM	0.00208391	0.00019303	10.7958
POD;LIM,MARCH	0.00212715	0.000196916	10.8023
CIN;MRM,MOD	0.00254976	0.000234503	10.873
SAR;REG,Sardo-Bruna	0.00215144	0.000197755	10.8793
SAR;It_Ho,RMG	0.00298491	0.000273608	10.9094
SAR;PUST,MRM	0.0027033	0.000247761	10.9109
Sardo-Bruna;CAB,CHIAN	0.00354173	0.00032395	10.9329
POD;MARCH,GARF	0.00254398	0.000232605	10.9369
Sardo-Bruna;AGER,MRM	0.00381601	0.000348479	10.9505
Sardo-Bruna;CAB,MARCH	0.00344637	0.000314328	10.9643
SAR;It_Ho,PONTR	0.00377154	0.000343859	10.9683
Sardo-Bruna;AGER,CHIAN	0.00383355	0.000349496	10.9688
SAR;AGER,MRM	0.0024636	0.000224339	10.9816
Sardo-Bruna;MPIS,PONTR	0.00506937	0.000460889	10.9991
SAR;LIM,It_Br	0.00272874	0.000248061	11.0002
POD;ROS_Sic,CALV	0.00224653	0.000204218	11.0006
POD;AGER,CHIAN	0.00273459	0.000248434	11.0073
Sardo-Bruna;CAB,RMG	0.00345403	0.000313329	11.0237
SAR;PONTR,CHIAN	0.00318491	0.000288515	11.039
Sardo-Bruna;AGER,It_Si	0.00317584	0.00028739	11.0506
POD;RMG,CHIAN	0.00311284	0.000280925	11.0807
SAR;PONTR,MRM	0.00357839	0.000322564	11.0936
ROS_Sic;SAM,MDN	0.00176568	0.000159126	11.0961
SAR;MDN,CALV	0.0029483	0.000265702	11.0963
SAR;PUST,Sardo-Bruna	0.00218241	0.000196602	11.1007
SAR;CHAR,CALV	0.00267596	0.000240958	11.1055
CIN;PMT,MOD	0.00210313	0.00018903	11.1259
Sardo-Bruna;CAB,SAR	0.00242536	0.000217913	11.1299
POD;CHIAN,MDN	0.00255258	0.000229073	11.1431
Sardo-Bruna;MPIS,PUST	0.00475437	0.000426592	11.145
Sardo-Bruna;PUST,GARF	0.0042938	0.000384443	11.1689
SAR;PUST,GARF	0.00281578	0.000251997	11.1738
SAR;PONTR,RMG	0.00325059	0.000290692	11.1822
SAR;SAM,PONTR	0.00265211	0.000237089	11.1861
SAR;AGER,CHIAN	0.00251375	0.000224693	11.1875
POD;CHIAN,PROropa	0.00246787	0.000220508	11.1917
Sardo-Bruna;MPIS,MDN	0.00443951	0.000396145	11.2068
POD;MPIS,SAM	0.00282586	0.000251637	11.2299
Sardo-Bruna;It_Ho,MPIS	0.00543627	0.000483632	11.2405
Sardo-Bruna;AGER,CHAR	0.00360861	0.000320894	11.2455
SAR;CHAR,SAM	0.0019317	0.000171079	11.2913
SAR;PUST,SAM	0.00215673	0.0001909	11.2977
SAR;SAM,BUR	0.00213202	0.000188661	11.3008
SAR;MARCH,PONTR	0.0031837	0.000281155	11.3236
SAR;PONTR,MOD	0.00292915	0.000258487	11.3319
SAR;MPIS,MDN	0.00320296	0.000282571	11.3351
SAR;It_Ho,CALV	0.00321302	0.000282836	11.36
SAR;PUST,MOD	0.00235708	0.000207398	11.365
SAR;MPIS,REND	0.00319593	0.000281159	11.3669
Sardo-Bruna;MPIS,BUR	0.00479563	0.000420585	11.4023
Sardo-Bruna;MRM,PROropa	0.00503961	0.000441537	11.4138
PMT;RMG,It_Si	0.00322137	0.000282131	11.418
Sardo-Bruna;PROropa,MOD	0.0047634	0.000417179	11.4181
PMT;RMG,PROropa	0.00340664	0.000298292	11.4205
Sardo-Bruna;CAB,PUST	0.00330451	0.000289173	11.4274
POD;MARCH,PINZG	0.00230866	0.000202017	11.428
PMT;MRM,PROropa	0.00336196	0.0002936	11.4508
POD;GARF,MOD	0.00290219	0.000253208	11.4617
POD;SAM,MRM	0.00225171	0.000196387	11.4657
Sardo-Bruna;AGER,POD	0.00318996	0.000278203	11.4663
SAR;PUST,It_Br	0.00281561	0.000245391	11.474
SAR;It_Ho,PROropa	0.00290613	0.000253184	11.4784
PMT;CALV,It_Si	0.00360561	0.000313777	11.491
Sardo-Bruna;CHAR,MPIS	0.00472253	0.000410748	11.4974
PMT;LIM,RMG	0.0033858	0.000294466	11.4981
PMT;CHIAN,PROropa	0.00346972	0.000301497	11.5083
SAR;BUR,CALV	0.00273129	0.000237268	11.5114
SAR;BUR,RMG	0.00267496	0.000231501	11.5549
CIN;CALV,MOD	0.00297505	0.00025636	11.605
POD;MARCH,BUR	0.0023466	0.000202164	11.6074
Sardo-Bruna;MARCH,It_Si	0.0042854	0.000368997	11.6137
SAR;MDN,MOD	0.00231722	0.000199446	11.6183
POD;MARCH,MDN	0.00250791	0.000215715	11.6261
SAR;CIN,It_Si	0.00181551	0.0001561	11.6304
Sardo-Bruna;LIM,CAB	0.00335222	0.000288015	11.639
PMT;MARCH,PROropa	0.00338177	0.000290332	11.6479
PMT;It_Br,CALV	0.00442261	0.00037906	11.6673
POD;MRM,CHIAN	0.00282025	0.000241696	11.6686
CIN;SAM,It_Br	0.00259111	0.000222052	11.6689
Sardo-Bruna;MPIS,REG	0.00490856	0.000420109	11.684
Sardo-Bruna;CAB,MDN	0.00300902	0.000257529	11.6842
Sardo-Bruna;AGER,CIN	0.00361446	0.000308976	11.6982
Sardo-Bruna;CAB,MRM	0.00361564	0.000308938	11.7035
SAR;It_Ho,SAM	0.00248376	0.000212066	11.7122
Sardo-Bruna;CHIAN,PROropa	0.00500425	0.000427265	11.7123
SAR;CAB,CIN	0.00178642	0.000152081	11.7466
POD;SAM,It_Br	0.00269997	0.000229738	11.7524
Sardo-Bruna;CAB,MOD	0.00337058	0.000286778	11.7533
Sardo-Bruna;CAB,POD	0.00312878	0.000265953	11.7644
SAR;PMT,Sardo-Bruna	0.00194444	0.000165143	11.7743
SAR;MPIS,REG	0.00318695	0.000270625	11.7762
Sardo-Bruna;CAB,SAM	0.0031884	0.000270601	11.7826
SAR;BUR,Sardo-Bruna	0.0022178	0.000188172	11.786
Sardo-Bruna;MRM,It_Si	0.00466751	0.00039578	11.7932
POD;BUR,MRM	0.00277932	0.00023541	11.8063
Sardo-Bruna;LIM,GARF	0.00444618	0.00037651	11.809
Sardo-Bruna;It_Si,MOD	0.00439122	0.000371644	11.8157
SAR;MPIS,PINZG	0.00333169	0.000281878	11.8196
Sardo-Bruna;RMG,It_Si	0.00438593	0.000371031	11.8209
Sardo-Bruna;MPIS,VAR-OTT	0.00424297	0.000358377	11.8394
Sardo-Bruna;MARCH,PROropa	0.00475692	0.000401516	11.8474
SAR;MDN,It_Br	0.00288608	0.000242049	11.9235
SAR;GARF,Sardo-Bruna	0.00284646	0.000238572	11.9313
Sardo-Bruna;SAM,It_Si	0.003996	0.000334775	11.9364
POD;CAB,CHIAN	0.00250394	0.000209684	11.9415
SAR;LIM,GARF	0.00271092	0.000226959	11.9445
POD;PONTR,MOD	0.00309407	0.000258236	11.9816
POD;SAM,CHIAN	0.00229433	0.000191479	11.9822
SAR;REG,It_Br	0.0026796	0.000223218	12.0044
Sardo-Bruna;CHIAN,It_Si	0.00473062	0.00039367	12.0167
PMT;MRM,It_Br	0.00400543	0.000333143	12.0231
POD;GARF,CHIAN	0.00306096	0.000254487	12.028
SAR;BUR,MOD	0.00252477	0.000209816	12.0333
POD;MPIS,GARF	0.0048676	0.000404379	12.0372
SAR;CHAR,MOD	0.00232565	0.000192948	12.0533
MARCH;PONTR,CALV	0.00501405	0.00041587	12.0568
POD;PROropa,MOD	0.00280113	0.000232321	12.0572
AGER;It_Br,Sardo-Bruna	0.00398504	0.000329871	12.0806
SAR;CHAR,Sardo-Bruna	0.00201503	0.00016678	12.082
Sardo-Bruna;CAB,It_Si	0.00315889	0.000260731	12.1155
CIN;SAR,MOD	0.00215736	0.000177988	12.1208
Sardo-Bruna;ROS_Sic,CAB	0.00309609	0.000255231	12.1306
SAR;MPIS,It_Si	0.0034111	0.000281074	12.1359
CIN;SAM,PONTR	0.00294613	0.000242476	12.1502
POD;CHAR,MARCH	0.00238593	0.000195898	12.1795
PMT;MRM,It_Si	0.00339064	0.000278327	12.1822
PMT;PROropa,MOD	0.00359713	0.00029523	12.1842
MARCH;REND,CALV	0.00447316	0.000367018	12.1879
PMT;CHIAN,It_Br	0.0040824	0.000334601	12.2008
SAR;ROS_Sic,REND	0.00193582	0.00015855	12.2095
Sardo-Bruna;LIM,CALV	0.0056383	0.000461387	12.2203
POD;Sardo-Bruna,MOD	0.0026651	0.000217858	12.2332
PMT;LIM,It_Ho	0.00438341	0.00035821	12.237
CIN;MPIS,SAM	0.00310182	0.000253431	12.2393
PMT;LIM,MRM	0.00353131	0.000288491	12.2406
POD;CHIAN,It_Si	0.00278696	0.000227647	12.2425
SAR;MPIS,MRM	0.00414468	0.000337868	12.2672
Sardo-Bruna;CAB,VAR-OTT	0.00291419	0.000237543	12.2681
ROS_Sic;SAM,CHIAN	0.00228714	0.000186401	12.2701
PMT;LIM,CHIAN	0.00367806	0.000299662	12.274
SAR;MPIS,PMT	0.00295651	0.00024081	12.2774
SAR;MPIS,CIN	0.00288613	0.000234818	12.2909
PMT;MARCH,It_Si	0.00331104	0.000268926	12.3121
PMT;It_Ho,PROropa	0.00377285	0.000306363	12.315
POD;It_Ho,CHIAN	0.00331059	0.000268077	12.3494
SAR;POD,REND	0.00195571	0.000158315	12.3532
Sardo-Bruna;CAB,PROropa	0.0034874	0.000282199	12.358
SAR;POD,It_Si	0.0019263	0.000155771	12.3662
ROS_Sic;SAM,CALV	0.00252302	0.000203318	12.4092
Sardo-Bruna;RMG,PROropa	0.00497197	0.000400398	12.4176
MARCH;It_Ho,CALV	0.00479947	0.000385837	12.4391
SAR;ROS_Sic,MPIS	0.00280675	0.000225172	12.4649
SAR;It_Ho,REND	0.00301025	0.000241437	12.468
SAR;CHIAN,MDN	0.00286883	0.000229791	12.4845
Sardo-Bruna;CAB,CIN	0.00338172	0.000270765	12.4895
POD;MPIS,MARCH	0.00367874	0.000294286	12.5006
SAR;PINZG,CALV	0.00319483	0.000255202	12.5188
SAR;LIM,It_Ho	0.00350957	0.000279637	12.5505
Sardo-Bruna;GARF,MDN	0.00431273	0.000343432	12.5578
Sardo-Bruna;SAM,PROropa	0.00471011	0.000374885	12.5642
Sardo-Bruna;CAB,REG	0.00331682	0.000263952	12.566
CIN;RMG,MOD	0.00288149	0.000229138	12.5753
Sardo-Bruna;It_Ho,PROropa	0.00514416	0.000409053	12.5758
Sardo-Bruna;MPIS,PINZG	0.00530691	0.000421994	12.5758
PMT;MARCH,It_Br	0.00407034	0.000323328	12.5889
SAR;CHAR,MARCH	0.00244177	0.000193606	12.612
SAR;CIN,PROropa	0.00204352	0.00016203	12.612
POD;REG,MARCH	0.0024014	0.000189971	12.6409
SAR;CHAR,MRM	0.00289982	0.00022925	12.6492
SAR;AGER,MARCH	0.00252575	0.000199644	12.6513
SAR;PUST,RMG	0.00301608	0.000238259	12.6588
POD;REG,CHIAN	0.00279812	0.000220452	12.6927
POD;AGER,MOD	0.00273848	0.00021575	12.6928
POD;PUST,CHIAN	0.00290813	0.000228817	12.7094
PMT;REND,CALV	0.00408971	0.000321409	12.7243
Sardo-Bruna;REG,GARF	0.00501179	0.000393752	12.7283
Sardo-Bruna;CIN,It_Si	0.00443276	0.000348074	12.7351
POD;MPIS,CALV	0.00523329	0.000410489	12.7489
SAR;GARF,PROropa	0.00309646	0.000242879	12.749
POD;MARCH,RMG	0.00363208	0.000284825	12.752
Sardo-Bruna;MPIS,PMT	0.00488513	0.000382424	12.7741
ROS_Sic;SAM,MRM	0.00250773	0.000196253	12.778
PMT;CHIAN,It_Si	0.00359687	0.000281344	12.7846
PMT;MPIS,PROropa	0.00488546	0.000382021	12.7885
Sardo-Bruna;SAR,It_Si	0.00344731	0.000269548	12.7892
Sardo-Bruna;CHAR,GARF	0.0046357	0.000361865	12.8106
SAR;CHAR,GARF	0.0029903	0.000233238	12.8208
SAR;It_Ho,MDN	0.00325887	0.00025353	12.854
PMT;MPIS,GARF	0.00579039	0.000450457	12.8545
SAR;GARF,MOD	0.00331603	0.000257569	12.8743
PMT;PONTR,CALV	0.00519334	0.000403169	12.8813
MARCH;MDN,CALV	0.00452178	0.000350888	12.8867
SAR;SAM,MDN	0.00222586	0.000172559	12.8991
SAR;PUST,MARCH	0.00281334	0.00021772	12.9218
SAR;GARF,It_Si	0.00299272	0.000231596	12.9221
PMT;LIM,MARCH	0.00352531	0.000272684	12.9282
POD;ROS_Sic,MRM	0.0023559	0.000182124	12.9357
CIN;AGER,SAM	0.00243377	0.000187667	12.9685
POD;It_Ho,MRM	0.00354067	0.000272408	12.9977
MARCH;GARF,CALV	0.00519316	0.000399311	13.0053
Sardo-Bruna;PONTR,CALV	0.00660766	0.00050786	13.0108
SAR;GARF,CALV	0.00461843	0.000354572	13.0254
SAR;SAM,GARF	0.00305329	0.000234124	13.0413
Sardo-Bruna;CHAR,CAB	0.00339115	0.000260007	13.0425
MARCH;MRM,CALV	0.00464313	0.00035583	13.0487
Sardo-Bruna;MPIS,SAR	0.00387305	0.000296732	13.0524
POD;CHIAN,MOD	0.0028636	0.000219275	13.0594
PMT;It_Ho,MPIS	0.00504053	0.000385786	13.0656
ROS_Sic;SAM,SAR	0.00210095	0.000160613	13.0808
MARCH;PINZG,CALV	0.00495087	0.000378454	13.0818
Sardo-Bruna;SAR,PROropa	0.00366572	0.000280108	13.0868
SAR;AGER,MPIS	0.00352132	0.000268997	13.0906
MARCH;CALV,It_Si	0.00503122	0.000384211	13.0949
SAR;ROS_Sic,CAB	0.00209069	0.000159627	13.0974
CIN;SAM,GARF	0.00267412	0.000204086	13.1029
MARCH;PROropa,CALV	0.00490974	0.000374672	13.1041
PMT;LIM,MPIS	0.00419571	0.000319593	13.1283
MARCH;BUR,CALV	0.0047698	0.000363185	13.1332
Sardo-Bruna;SAR,GARF	0.00366043	0.000278416	13.1473
SAR;CALV,VAR-OTT	0.00305186	0.000232053	13.1516
SAR;MPIS,RMG	0.00434866	0.000330581	13.1546
MARCH;It_Br,CALV	0.00508892	0.00038681	13.1561
SAR;PUST,CHIAN	0.0029029	0.000220645	13.1564
Sardo-Bruna;POD,It_Si	0.00403465	0.000306163	13.1781
PMT;PUST,GARF	0.00450131	0.000341548	13.1791
PMT;GARF,PROropa	0.00443368	0.000336208	13.1873
Sardo-Bruna;CIN,PROropa	0.00487918	0.000369976	13.1878
BUR;It_Ho,It_Br	0.00510515	0.000386879	13.1958
POD;MPIS,CIN	0.00315288	0.00023826	13.2329
POD;MDN,MOD	0.00286605	0.000216571	13.2338
POD;SAM,PONTR	0.00321978	0.000242966	13.252
PMT;PONTR,RMG	0.00488531	0.000368594	13.2539
PMT;CHAR,RMG	0.0040508	0.000305426	13.2628
PMT;RMG,REND	0.00400456	0.000300937	13.307
MARCH;LIM,CALV	0.00476813	0.000358291	13.308
MARCH;PUST,CALV	0.00481773	0.000361907	13.3121
SAR;REG,CALV	0.00338279	0.000254027	13.3167
Sardo-Bruna;GARF,VAR-OTT	0.00436437	0.000327585	13.3228
Sardo-Bruna;PONTR,SAR	0.00421314	0.000316205	13.3241
MARCH;CALV,MOD	0.00461014	0.000345982	13.3248
PMT;It_Ho,PONTR	0.00494399	0.00037083	13.3322
Sardo-Bruna;PUST,PONTR	0.00587743	0.000439854	13.3622
POD;LIM,CHIAN	0.00275499	0.000206048	13.3707
POD;MARCH,VAR-OTT	0.00231427	0.000173018	13.3759
POD;SAM,GARF	0.00304219	0.000227429	13.3765
CIN;CHIAN,MOD	0.00311047	0.00023252	13.3772
BUR;It_Ho,PONTR	0.00528308	0.000394644	13.387
MARCH;RMG,CALV	0.004361	0.000325621	13.3929
ROS_Sic;SAM,RMG	0.00252497	0.000188524	13.3934
Sardo-Bruna;CAB,PMT	0.00353376	0.000263663	13.4026
PMT;MPIS,PONTR	0.00543585	0.000405437	13.4074
Sardo-Bruna;ROS_Sic,It_Si	0.00431445	0.000321797	13.4074
SAR;ROS_Sic,PONTR	0.00290042	0.000215979	13.4291
PINZG;It_Ho,PUST	0.00560076	0.000416552	13.4455
POD;CIN,MRM	0.00241129	0.000179299	13.4484
MARCH;PMT,CALV	0.00473665	0.000352175	13.4497
CIN;SAM,PINZG	0.00262416	0.000195019	13.4559
SAR;LIM,CIN	0.00205202	0.000152494	13.4564
SAR;LIM,AGER	0.00309665	0.000230123	13.4565
BUR;It_Ho,PROropa	0.00446921	0.000332107	13.4571
SAR;MDN,Sardo-Bruna	0.00263649	0.000195882	13.4596
SAR;CAB,GARF	0.00303907	0.000225585	13.4719
MARCH;CAB,CALV	0.00488492	0.000362442	13.4778
SAR;REND,GARF	0.00322523	0.000238939	13.4981
PMT;MPIS,PUST	0.00505211	0.00037428	13.4982
SAR;MPIS,CAB	0.00350573	0.000259581	13.5054
SAR;RMG,PINZG	0.00298217	0.0002208	13.5062
SAR;MRM,PINZG	0.00330149	0.000244318	13.5131
MARCH;REG,CALV	0.00479738	0.000354768	13.5226
MARCH;AGER,CALV	0.00484656	0.000358238	13.5289
SAR;CAB,POD	0.00204238	0.000150725	13.5504
SAR;It_Br,VAR-OTT	0.00299432	0.000220857	13.5577
SAR;It_Ho,MOD	0.00308673	0.000227658	13.5586
SAR;MPIS,VAR-OTT	0.00316384	0.000233208	13.5666
Sardo-Bruna;MDN,CALV	0.00590023	0.000433953	13.5965
MARCH;CALV,Sardo-Bruna	0.00493917	0.000362771	13.6151
Sardo-Bruna;MPIS,MOD	0.00631733	0.000463229	13.6376
SAR;PMT,CALV	0.00302195	0.000221242	13.659
PMT;PUST,MRM	0.00437963	0.000320395	13.6695
Sardo-Bruna;PUST,CALV	0.00615232	0.000449624	13.6833
SAR;AGER,PONTR	0.00318342	0.000232487	13.6929
SAM;CIN,MOD	0.00213008	0.000155513	13.6971
SAR;PONTR,CIN	0.00302273	0.000220648	13.6993
PMT;LIM,GARF	0.00405525	0.000295974	13.7014
PMT;PONTR,CHIAN	0.00492918	0.000359613	13.7069
Sardo-Bruna;ROS_Sic,PROropa	0.00469946	0.000342797	13.7092
Sardo-Bruna;It_Ho,PONTR	0.00655699	0.000478265	13.71
CIN;SAM,It_Si	0.0027016	0.000196918	13.7194
SAR;MRM,MDN	0.00337719	0.000246047	13.7258
POD;CHIAN,PINZG	0.00304847	0.000221472	13.7646
Sardo-Bruna;POD,PROropa	0.00462737	0.000336071	13.769
SAR;PUST,PONTR	0.0038467	0.00027928	13.7736
SAR;SAM,VAR-OTT	0.00233163	0.000169277	13.774
SAR;It_Ho,GARF	0.00486497	0.000353196	13.7741
PMT;CHAR,CALV	0.00465617	0.000337442	13.7984
Sardo-Bruna;PMT,GARF	0.00497535	0.000360129	13.8155
SAR;ROS_Sic,AGER	0.00236006	0.000170807	13.8171
Sardo-Bruna;LIM,MRM	0.00611786	0.000442604	13.8224
Sardo-Bruna;BUR,CALV	0.00610192	0.000441363	13.8252
Sardo-Bruna;LIM,MARCH	0.00580935	0.00041986	13.8364
Sardo-Bruna;PONTR,CHIAN	0.00670539	0.000484282	13.846
Sardo-Bruna;PONTR,VAR-OTT	0.00502177	0.000362667	13.8468
Sardo-Bruna;MARCH,PONTR	0.00653278	0.000471232	13.8632
PMT;It_Ho,It_Br	0.0048438	0.000349393	13.8635
SAR;PUST,CIN	0.00241512	0.00017412	13.8704
Sardo-Bruna;PONTR,MDN	0.00537436	0.000387302	13.8764
AGER;It_Ho,Sardo-Bruna	0.00552072	0.000397128	13.9016
SAR;PONTR,REND	0.00339672	0.00024393	13.925
Sardo-Bruna;CAB,PINZG	0.0038744	0.000278217	13.9258
PMT;PONTR,It_Br	0.00506437	0.000363453	13.934
MARCH;SAM,CALV	0.0045018	0.000323031	13.9361
PMT;PUST,CALV	0.00466925	0.000335037	13.9365
POD;ROS_Sic,MPIS	0.00347238	0.000249115	13.9389
POD;CAB,MOD	0.0029069	0.000207893	13.9827
Sardo-Bruna;PONTR,RMG	0.00669234	0.000478542	13.9849
POD;LIM,MOD	0.00301632	0.000215682	13.9851
PMT;MPIS,BUR	0.00503426	0.000359718	13.995
BUR;It_Ho,MPIS	0.00525616	0.000375217	14.0083
PMT;RMG,It_Br	0.00443772	0.00031637	14.027
Sardo-Bruna;LIM,PONTR	0.00603518	0.000429383	14.0555
Sardo-Bruna;ROS_Sic,MPIS	0.00525984	0.000374029	14.0627
POD;MARCH,SAR	0.00225018	0.000159744	14.0862
SAR;LIM,POD	0.00221471	0.000157164	14.0917
SAR;RMG,MDN	0.00333663	0.000236573	14.1041
POD;REND,MOD	0.00286183	0.000202671	14.1206
PMT;REND,MRM	0.00427581	0.000302621	14.1293
Sardo-Bruna;LIM,CHIAN	0.00612148	0.000433246	14.1293
SAR;GARF,MDN	0.00328879	0.000232714	14.1323
Sardo-Bruna;PONTR,GARF	0.00621992	0.000439746	14.1443
POD;BUR,CHIAN	0.00322528	0.000228004	14.1457
PMT;LIM,MOD	0.00373354	0.000263704	14.1581
MARCH;CALV,VAR-OTT	0.00476688	0.000336642	14.1601
Sardo-Bruna;CHAR,CALV	0.00624935	0.00044109	14.168
Sardo-Bruna;AGER,PINZG	0.00474032	0.000334386	14.1762
Sardo-Bruna;MPIS,SAM	0.00589257	0.000415239	14.1908
SAR;ROS_Sic,It_Si	0.0022871	0.000161099	14.1969
PMT;It_Br,MOD	0.00466447	0.000328348	14.2059
PMT;GARF,It_Si	0.00451231	0.000317427	14.2153
PMT;REND,CHIAN	0.0040973	0.000287967	14.2284
POD;MARCH,MRM	0.00307326	0.000215989	14.2288
CIN;PUST,SAM	0.00305836	0.00021479	14.2389
Sardo-Bruna;MDN,It_Si	0.0047905	0.000336412	14.24
Sardo-Bruna;LIM,RMG	0.00586003	0.000411375	14.245
Sardo-Bruna;CAB,BUR	0.00377032	0.000264655	14.2461
PMT;It_Ho,CALV	0.00519721	0.000364415	14.2618
SAR;POD,PROropa	0.00230061	0.000161279	14.2648
PMT;BUR,CALV	0.00455974	0.000319518	14.2707
SAR;BUR,REND	0.0030885	0.00021621	14.2847
SAR;ROS_Sic,PUST	0.00252433	0.000176701	14.2859
Sardo-Bruna;CHAR,PONTR	0.00563907	0.000394647	14.2889
SAR;VAR-OTT,MOD	0.00249802	0.000174737	14.2959
PMT;GARF,It_Br	0.00576371	0.000402999	14.302
MARCH;MPIS,CALV	0.0063584	0.000444262	14.3123
SAR;CHAR,POD	0.00230602	0.000161121	14.3123
PMT;It_Si,MOD	0.00362573	0.000253222	14.3184
SAR;It_Ho,MARCH	0.00329831	0.000230295	14.3221
Sardo-Bruna;GARF,PINZG	0.00539129	0.000376119	14.334
POD;It_Ho,MOD	0.00356197	0.000248462	14.3361
PMT;POD,PROropa	0.00384054	0.000267628	14.3503
PMT;MPIS,It_Si	0.00523353	0.000364584	14.3548
PMT;SAM,PROropa	0.00400649	0.000279055	14.3573
SAR;RMG,VAR-OTT	0.00284974	0.000198409	14.363
SAR;PMT,MOD	0.00249881	0.000173946	14.3654
Sardo-Bruna;BUR,PONTR	0.00588943	0.000409942	14.3665
POD;CHIAN,VAR-OTT	0.00275708	0.000191866	14.3698
POD;SAM,MARCH	0.00245969	0.000171153	14.3713
PMT;MPIS,REG	0.00525874	0.000365837	14.3745
POD;MPIS,PONTR	0.00566616	0.000393259	14.4082
SAR;ROS_Sic,PROropa	0.00245371	0.000170273	14.4104
CIN;LIM,SAM	0.00283024	0.00019635	14.4142
SAR;BUR,MRM	0.00365717	0.000253541	14.4244
SAR;RMG,GARF	0.00430135	0.000297946	14.4367
SAR;GARF,MRM	0.00445985	0.000308834	14.4409
SAR;It_Br,PROropa	0.00360153	0.000248776	14.477
PMT;PONTR,PINZG	0.00486345	0.000335906	14.4786
PMT;CHAR,MPIS	0.00491016	0.000339032	14.4829
CIN;SAM,PROropa	0.00296929	0.000204793	14.499
Sardo-Bruna;PUST,MRM	0.00636773	0.000439087	14.5022
PMT;MPIS,It_Br	0.00654665	0.000451261	14.5074
PMT;MARCH,PONTR	0.00491594	0.000338456	14.5246
Sardo-Bruna;LIM,MDN	0.00511234	0.000351837	14.5304
SAR;PROropa,Sardo-Bruna	0.00284118	0.000195376	14.5421
BUR;It_Ho,Sardo-Bruna	0.00461552	0.000317194	14.5511
MARCH;CHAR,CALV	0.00511895	0.00035173	14.5536
MARCH;ROS_Sic,CALV	0.00463175	0.000318065	14.5623
POD;It_Si,MOD	0.00302167	0.000207496	14.5625
PMT;CHAR,It_Br	0.00487671	0.000334876	14.5627
Sardo-Bruna;LIM,MOD	0.0058087	0.000398529	14.5754
PMT;LIM,PINZG	0.00414199	0.000284114	14.5786
SAR;CHAR,PONTR	0.00344096	0.000235904	14.5863
Sardo-Bruna;PINZG,PROropa	0.00562517	0.000385554	14.5899
SAR;CHAR,CHIAN	0.00302585	0.000207326	14.5946
SAR;SAM,PINZG	0.00254045	0.000174052	14.5959
SAR;MARCH,MDN	0.00331128	0.000226757	14.6028
MARCH;CIN,CALV	0.00466026	0.000319012	14.6084
SAR;PONTR,GARF	0.00485324	0.000331995	14.6184
POD;CIN,CHIAN	0.00242532	0.000165852	14.6234
Sardo-Bruna;PONTR,PINZG	0.00617878	0.000422507	14.6241
PMT;CHAR,MARCH	0.00427387	0.000292244	14.6243
SAR;MARCH,BUR	0.00284625	0.000194545	14.6303
Sardo-Bruna;PONTR,MRM	0.00713148	0.000487123	14.64
PMT;BUR,PONTR	0.0049108	0.000335398	14.6417
SAR;It_Ho,CHIAN	0.00370044	0.000252674	14.6451
Sardo-Bruna;PMT,CALV	0.00666593	0.000455149	14.6456
SAR;CIN,MDN	0.0025545	0.00017439	14.6482
POD;SAR,CHIAN	0.00273729	0.00018685	14.6497
CIN;CHAR,SAM	0.00268224	0.000182757	14.6766
Sardo-Bruna;ROS_Sic,PONTR	0.0056936	0.000387722	14.6847
Sardo-Bruna;PONTR,It_Si	0.00567027	0.000386099	14.6861
SAR;PONTR,PINZG	0.00386348	0.000263061	14.6866
SAR;GARF,PINZG	0.00362869	0.00024705	14.6881
SAR;PINZG,MOD	0.00289964	0.000197379	14.6907
CIN;POD,MOD	0.00267219	0.000181695	14.707
PMT;PUST,PONTR	0.0049579	0.000337044	14.7099
SAR;MRM,VAR-OTT	0.00307424	0.000208929	14.7143
PMT;LIM,PONTR	0.00451721	0.000306578	14.7343
Sardo-Bruna;BUR,PROropa	0.00529048	0.00035901	14.7363
Sardo-Bruna;BUR,RMG	0.00619268	0.000420183	14.738
Sardo-Bruna;It_Ho,MDN	0.00570158	0.000386837	14.739
SAR;REG,SAM	0.00255214	0.000173019	14.7507
PMT;PUST,It_Br	0.00524796	0.000355214	14.7741
POD;PMT,MARCH	0.00236359	0.000159976	14.7747
PMT;PINZG,PROropa	0.00455153	0.000307586	14.7976
Sardo-Bruna;BUR,MDN	0.0051458	0.000347581	14.8046
SAR;LIM,REND	0.0027842	0.000187954	14.8132
Sardo-Bruna;SAM,PONTR	0.00621358	0.00041928	14.8196
POD;It_Ho,MPIS	0.00547731	0.000369592	14.8199
Sardo-Bruna;CALV,VAR-OTT	0.00584636	0.000394061	14.8362
PMT;LIM,POD	0.00376175	0.00025351	14.8387
BUR;It_Ho,PUST	0.00503908	0.000339553	14.8404
Sardo-Bruna;CHAR,MDN	0.00493072	0.000332179	14.8436
PMT;LIM,SAM	0.00388305	0.000261408	14.8543
PMT;It_Br,PINZG	0.00501849	0.000337803	14.8562
PMT;REG,GARF	0.00527174	0.000354605	14.8665
CIN;MARCH,MOD	0.00302518	0.000203328	14.8783
PMT;MPIS,REND	0.00596012	0.000400588	14.8784
SAR;PMT,SAM	0.00228614	0.00015342	14.9012
PMT;PONTR,MRM	0.00521213	0.000349764	14.9018
Sardo-Bruna;It_Ho,CAB	0.00447042	0.000299965	14.9031
SAR;AGER,GARF	0.00378758	0.000252985	14.9716
POD;ROS_Sic,CHIAN	0.0026191	0.000174869	14.9775
PMT;BUR,It_Br	0.00498854	0.000332941	14.9832
Sardo-Bruna;BUR,GARF	0.00584424	0.000389889	14.9895
Sardo-Bruna;MPIS,CIN	0.00592911	0.000395494	14.9916
SAR;BUR,CHIAN	0.00323782	0.000215877	14.9985
SAR;LIM,PONTR	0.00374721	0.000249815	14.9999
Sardo-Bruna;It_Ho,CALV	0.00737375	0.000491386	15.006
POD;MARCH,MOD	0.00272314	0.000181322	15.0182
PMT;CAB,CALV	0.00454643	0.000302707	15.0192
SAR;MPIS,CALV	0.00675266	0.000449223	15.0319
Sardo-Bruna;CHAR,RMG	0.00603669	0.000401503	15.0352
POD;PUST,MOD	0.00322738	0.00021458	15.0405
CIN;ROS_Sic,It_Ho	0.00351401	0.000233439	15.0532
PMT;SAM,It_Br	0.00472321	0.000313436	15.0691
CIN;SAM,REND	0.00298647	0.000198101	15.0755
MARCH;PONTR,CHIAN	0.00538759	0.000357315	15.078
Sardo-Bruna;MARCH,BUR	0.00627129	0.000415851	15.0806
Sardo-Bruna;SAR,MDN	0.0038704	0.000256482	15.0904
Sardo-Bruna;PONTR,PROropa	0.00619469	0.000410097	15.1054
SAR;It_Ho,POD	0.00312714	0.000207001	15.1069
Sardo-Bruna;CHIAN,MDN	0.00604657	0.000400172	15.11
PMT;POD,It_Si	0.0036486	0.000241337	15.1183
PMT;SAM,It_Si	0.00369316	0.000244221	15.1222
PMT;It_Ho,RMG	0.00472347	0.000312229	15.1282
PMT;CHAR,GARF	0.0047331	0.000312865	15.1283
Sardo-Bruna;REG,CALV	0.00681977	0.000450785	15.1286
SAR;BUR,PONTR	0.00389409	0.000257025	15.1506
Sardo-Bruna;LIM,SAM	0.00549556	0.000362637	15.1544
PMT;CALV,Sardo-Bruna	0.00468807	0.000309274	15.1583
PMT;LIM,AGER	0.00479398	0.000316223	15.1601
Sardo-Bruna;MDN,PROropa	0.00519766	0.000342632	15.1698
POD;MPIS,It_Br	0.0068022	0.000448353	15.1715
PMT;GARF,MDN	0.00527812	0.000347613	15.1839
Sardo-Bruna;ROS_Sic,MDN	0.00501157	0.000329806	15.1955
Sardo-Bruna;PUST,MOD	0.00627988	0.000413066	15.2031
CIN;REG,SAM	0.00284317	0.000186698	15.2287
POD;MPIS,CHIAN	0.00538522	0.000353473	15.2352
PMT;MPIS,PINZG	0.00520883	0.000341789	15.2399
Sardo-Bruna;PINZG,CALV	0.00688542	0.00045155	15.2484
PMT;REG,It_Br	0.00519537	0.000340577	15.2546
POD;CHAR,CHIAN	0.00345713	0.000226626	15.2548
MARCH;CHIAN,It_Br	0.00538642	0.000352827	15.2664
Sardo-Bruna;PONTR,MOD	0.0067406	0.000441357	15.2724
SAR;CAB,PONTR	0.0033874	0.000221717	15.2781
Sardo-Bruna;GARF,CALV	0.00736039	0.000481751	15.2784
SAR;REG,GARF	0.00350279	0.00022915	15.286
MARCH;SAR,CALV	0.00488476	0.00031904	15.3108
BUR;It_Ho,MDN	0.00517131	0.00033773	15.312
SAR;It_Ho,CAB	0.00347275	0.000226732	15.3166
PMT;It_Ho,Sardo-Bruna	0.00448939	0.00029302	15.3211
PMT;MARCH,REND	0.00435319	0.000283834	15.3371
PMT;MPIS,MDN	0.00549512	0.000358163	15.3425
PMT;PONTR,VAR-OTT	0.00483374	0.00031503	15.3437
SAR;GARF,CHIAN	0.00433989	0.00028284	15.344
PMT;CAB,RMG	0.00421563	0.000274706	15.346
Sardo-Bruna;It_Ho,It_Si	0.00619918	0.000403882	15.349
PMT;PUST,CHIAN	0.00468976	0.000305092	15.3716
ROS_Sic;MRM,It_Br	0.00526902	0.000342529	15.3827
Sardo-Bruna;PUST,SAM	0.00582955	0.000378864	15.3869
SAR;PMT,GARF	0.00325935	0.00021151	15.4099
MARCH;MRM,CHIAN	0.00464625	0.000301492	15.4109
Sardo-Bruna;PUST,MARCH	0.00627376	0.000407016	15.4141
Sardo-Bruna;PONTR,CIN	0.00640581	0.000415545	15.4154
Sardo-Bruna;SAR,VAR-OTT	0.00371298	0.000240846	15.4164
Sardo-Bruna;LIM,It_Ho	0.0066636	0.000432218	15.4172
POD;VAR-OTT,MOD	0.00299475	0.000194228	15.4187
PMT;LIM,BUR	0.00445214	0.000288592	15.4271
SAR;ROS_Sic,MDN	0.00256113	0.000165992	15.4293
PMT;CHAR,PONTR	0.00460943	0.000298603	15.4367
BUR;It_Ho,CALV	0.00588736	0.000381375	15.4372
SAR;MARCH,PINZG	0.00312872	0.000202612	15.4419
PMT;MRM,Sardo-Bruna	0.00418304	0.000270688	15.4533
SAR;PUST,POD	0.00273207	0.000176749	15.4573
PMT;REND,GARF	0.00568658	0.000367398	15.478
POD;BUR,MOD	0.00337731	0.000218196	15.4783
SAR;It_Ho,PUST	0.00401034	0.000259062	15.4803
PMT;BUR,PROropa	0.00455354	0.000294025	15.4869
SAR;REG,RMG	0.00342275	0.000220993	15.488
SAR;AGER,CIN	0.00243207	0.00015701	15.4898
POD;PINZG,MOD	0.00343178	0.000221233	15.512
POD;ROS_Sic,MARCH	0.00241863	0.000155916	15.5124
SAR;GARF,VAR-OTT	0.00349785	0.000225415	15.5174
MARCH;RMG,CHIAN	0.00438002	0.000282236	15.519
SAR;REG,MOD	0.00300876	0.000193858	15.5204
BUR;It_Ho,RMG	0.00571558	0.000368161	15.5247
POD;It_Ho,SAM	0.00336174	0.000216418	15.5336
Sardo-Bruna;PMT,PONTR	0.00610239	0.000392648	15.5416
PMT;PUST,MARCH	0.00458817	0.000295203	15.5424
SAR;BUR,POD	0.00274984	0.000176907	15.544
CIN;SAM,Sardo-Bruna	0.00313836	0.000201792	15.5525
Sardo-Bruna;LIM,CIN	0.00580368	0.000373158	15.5529
CIN;MRM,It_Br	0.00493415	0.000317205	15.5551
Sardo-Bruna;MDN,MOD	0.00578594	0.000371738	15.5646
Sardo-Bruna;MPIS,MRM	0.00735768	0.000472439	15.5738
POD;PMT,MOD	0.00304454	0.000195356	15.5845
POD;MARCH,CIN	0.00237015	0.000151945	15.5987
Sardo-Bruna;REG,SAR	0.00435545	0.000279042	15.6086
PMT;PINZG,CALV	0.00500654	0.000320649	15.6138
PMT;CAB,CHIAN	0.00433414	0.000277458	15.6209
MARCH;REND,CHIAN	0.00511846	0.00032727	15.6399
Sardo-Bruna;REG,MDN	0.00568284	0.000363118	15.6501
BUR;It_Ho,GARF	0.00586899	0.000374786	15.6596
PMT;AGER,CALV	0.00529524	0.000338027	15.6651
SAR;REND,PINZG	0.00336614	0.000214814	15.67
Sardo-Bruna;PUST,SAR	0.00432448	0.000275899	15.6741
PMT;CIN,PROropa	0.00408705	0.000260562	15.6856
Sardo-Bruna;CHAR,MARCH	0.00606957	0.000386844	15.69
Sardo-Bruna;SAM,MDN	0.00544459	0.000346981	15.6913
SAR;MPIS,MARCH	0.00527901	0.000336381	15.6936
Sardo-Bruna;MPIS,RMG	0.00745032	0.000474627	15.6972
MARCH;POD,CALV	0.00480385	0.000305978	15.7
Sardo-Bruna;PMT,MDN	0.00541327	0.000344652	15.7065
Sardo-Bruna;PUST,MDN	0.00549047	0.000349463	15.7112
Sardo-Bruna;REG,PONTR	0.00650631	0.000414041	15.7142
Sardo-Bruna;LIM,SAR	0.00458172	0.000291466	15.7196
SAR;CAB,PUST	0.00306156	0.000194712	15.7236
PMT;AGER,RMG	0.00482356	0.000306505	15.7373
Sardo-Bruna;MDN,PINZG	0.00568326	0.00036087	15.7488
Sardo-Bruna;BUR,SAR	0.0042891	0.000272214	15.7563
SAR;AGER,PUST	0.00327186	0.000207651	15.7566
PMT;CHIAN,Sardo-Bruna	0.00432617	0.000274559	15.7568
PMT;MDN,It_Br	0.00562222	0.000356798	15.7574
SAR;PONTR,MDN	0.00379771	0.00024063	15.7824
ROS_Sic;SAM,MARCH	0.00265298	0.000168008	15.7908
Sardo-Bruna;PUST,CHIAN	0.00653473	0.000413745	15.7941
PMT;CHAR,CHIAN	0.00486997	0.000308327	15.7948
PMT;BUR,RMG	0.00425778	0.0002695	15.7988
SAR;ROS_Sic,BUR	0.00304619	0.000192744	15.8043
PMT;PUST,RMG	0.0046934	0.00029621	15.8448
AGER;It_Ho,MPIS	0.00805705	0.000508336	15.8499
Sardo-Bruna;MRM,MDN	0.00658753	0.000414742	15.8834
BUR;LIM,It_Ho	0.00518116	0.000325931	15.8965
SAR;It_Ho,It_Si	0.00417957	0.000262862	15.9002
Sardo-Bruna;PMT,It_Si	0.00545991	0.000343356	15.9016
SAR;CHIAN,VAR-OTT	0.00312544	0.000196498	15.9057
CIN;SAM,CALV	0.00335991	0.000211108	15.9156
MARCH;GARF,CHIAN	0.00541624	0.000340297	15.9162
PMT;MPIS,VAR-OTT	0.0052722	0.000331172	15.9198
PMT;CAB,MRM	0.00426492	0.000267676	15.9332
CIN;CAB,SAM	0.00294504	0.000184724	15.9429
POD;PMT,CHIAN	0.00283868	0.000178004	15.9473
POD;SAM,PROropa	0.00340057	0.000213235	15.9475
PMT;LIM,MDN	0.00428349	0.000268541	15.9509
BUR;It_Ho,REND	0.00532738	0.000333832	15.9583
SAR;MARCH,GARF	0.00431002	0.000269993	15.9634
PMT;It_Ho,REND	0.0050011	0.000313093	15.9732
PMT;CHAR,MRM	0.00463342	0.000290014	15.9766
MARCH;CHIAN,MDN	0.00494392	0.000309337	15.9823
PMT;CHAR,POD	0.00425153	0.000265862	15.9915
PMT;PONTR,MDN	0.0052127	0.000325647	16.0072
MARCH;CHIAN,MOD	0.00503972	0.000314496	16.0248
Sardo-Bruna;ROS_Sic,PUST	0.00542886	0.000338778	16.0248
ROS_Sic;It_Br,CALV	0.00600805	0.000374742	16.0325
BUR;It_Ho,CAB	0.00531563	0.000331447	16.0376
Sardo-Bruna;REG,MRM	0.00717539	0.000447168	16.0463
BUR;It_Ho,It_Si	0.00518868	0.000323344	16.0469
PMT;SAM,PONTR	0.00526826	0.000328226	16.0507
PMT;PUST,MOD	0.00480316	0.000299087	16.0594
PMT;It_Ho,MDN	0.0047777	0.000297491	16.06
CIN;SAM,MRM	0.00326927	0.000203563	16.0602
Sardo-Bruna;CHAR,REG	0.00579029	0.000360429	16.065
SAR;ROS_Sic,PINZG	0.00285062	0.000177433	16.0659
Sardo-Bruna;SAM,GARF	0.00606205	0.000377324	16.0659
POD;PONTR,CIN	0.00370249	0.000230427	16.0679
PMT;CIN,It_Si	0.00404142	0.0002514	16.0756
Sardo-Bruna;It_Ho,GARF	0.00709771	0.000441348	16.0819
PMT;RMG,Sardo-Bruna	0.00429536	0.000267037	16.0853
SAR;BUR,GARF	0.0044016	0.000273615	16.0869
POD;REG,MOD	0.0032922	0.000204598	16.0911
Sardo-Bruna;PUST,CIN	0.00590954	0.000367056	16.0998
Sardo-Bruna;It_Ho,RMG	0.00729273	0.000452688	16.1099
POD;CIN,It_Br	0.00353771	0.000219507	16.1166
Sardo-Bruna;GARF,MRM	0.00746023	0.000462727	16.1223
SAR;PONTR,VAR-OTT	0.00360255	0.000223432	16.1236
Sardo-Bruna;GARF,MOD	0.00657478	0.000407654	16.1283
SAR;CHIAN,PINZG	0.00338141	0.000209612	16.1318
SAR;GARF,CIN	0.00369592	0.000228929	16.1444
SAR;PMT,RMG	0.00326758	0.000202364	16.147
Sardo-Bruna;BUR,CHIAN	0.00683426	0.000423148	16.151
PMT;LIM,It_Br	0.00481988	0.000298226	16.1618
POD;MPIS,MDN	0.00576295	0.000356578	16.1618
PMT;GARF,PINZG	0.005203	0.00032183	16.1669
CIN;SAM,MDN	0.00298811	0.00018481	16.1686
PMT;AGER,MOD	0.00498338	0.00030803	16.1783
PMT;LIM,PUST	0.00459839	0.000284203	16.18
SAR;LIM,CAB	0.00285203	0.000176103	16.1953
MARCH;SAM,CHIAN	0.0047339	0.00029215	16.2037
SAR;AGER,POD	0.00251646	0.000155208	16.2135
SAR;AGER,MDN	0.00314815	0.00019409	16.22
Sardo-Bruna;LIM,POD	0.00545748	0.000336436	16.2215
SAR;REG,REND	0.00342038	0.000210854	16.2216
Sardo-Bruna;SAR,CALV	0.00558842	0.000344466	16.2234
CIN;It_Ho,RMG	0.00491236	0.000302588	16.2345
SAR;CHAR,CIN	0.00256622	0.000158002	16.2417
Sardo-Bruna;MARCH,MDN	0.00631762	0.000388906	16.2446
Sardo-Bruna;BUR,MRM	0.00728621	0.000448462	16.2471
PMT;LIM,REG	0.00452218	0.000278214	16.2543
SAR;It_Ho,MRM	0.00479582	0.000294813	16.2673
SAR;REG,MRM	0.00347999	0.000213874	16.2712
SAR;ROS_Sic,GARF	0.00348831	0.000214002	16.3004
Sardo-Bruna;PUST,POD	0.0057176	0.000350582	16.3089
Sardo-Bruna;CHAR,MRM	0.00673163	0.00041246	16.3207
SAR;AGER,PMT	0.00290636	0.000177927	16.3346
Sardo-Bruna;PINZG,It_Si	0.00565265	0.000346026	16.3359
PMT;LIM,REND	0.00437261	0.000267576	16.3415
Sardo-Bruna;BUR,It_Si	0.00562603	0.000344274	16.3417
SAR;PMT,CHIAN	0.00315804	0.00019315	16.3502
Sardo-Bruna;PUST,RMG	0.00656918	0.000401712	16.353
CIN;It_Ho,CALV	0.0051252	0.000313354	16.3559
SAR;CHAR,REND	0.00303957	0.000185823	16.3574
Sardo-Bruna;PMT,PROropa	0.0058607	0.000357925	16.3741
BUR;It_Ho,VAR-OTT	0.0052334	0.000319402	16.385
SAR;REG,CHIAN	0.00337977	0.000206259	16.386
SAR;AGER,CHAR	0.00361118	0.000220022	16.4129
PMT;SAM,BUR	0.00469627	0.000286117	16.4138
CIN;SAM,VAR-OTT	0.0029752	0.000181237	16.4161
Sardo-Bruna;PUST,VAR-OTT	0.00533037	0.000324661	16.4183
Sardo-Bruna;REG,CHIAN	0.00704256	0.00042892	16.4193
PMT;REND,PINZG	0.00518452	0.000315683	16.4232
MARCH;CHIAN,PROropa	0.00546231	0.000332583	16.4239
Sardo-Bruna;CIN,MDN	0.00559484	0.000340512	16.4306
PMT;RMG,PINZG	0.00454826	0.000276663	16.4397
PMT;LIM,CIN	0.00410267	0.000249472	16.4454
PMT;PINZG,Sardo-Bruna	0.00478705	0.000291028	16.4488
SAR;PONTR,POD	0.00343745	0.000208844	16.4594
Sardo-Bruna;RMG,VAR-OTT	0.00579133	0.000351774	16.4632
AGER;It_Ho,PONTR	0.00917559	0.000557248	16.4659
PMT;CAB,MARCH	0.00439816	0.000267018	16.4714
Sardo-Bruna;LIM,BUR	0.00609797	0.000370035	16.4795
Sardo-Bruna;LIM,PUST	0.00618511	0.000375275	16.4816
Sardo-Bruna;ROS_Sic,GARF	0.00572879	0.000347543	16.4837
PMT;PONTR,MOD	0.00533264	0.00032349	16.4847
POD;PUST,SAM	0.00342978	0.000207814	16.5041
POD;MPIS,PROropa	0.00655833	0.000397332	16.5059
PMT;It_Ho,PUST	0.00522538	0.000316525	16.5086
Sardo-Bruna;MDN,VAR-OTT	0.00485485	0.000294043	16.5106
PMT;PONTR,PROropa	0.00558561	0.000338211	16.5151
PMT;ROS_Sic,It_Br	0.00516369	0.000312627	16.5171
POD;SAM,MDN	0.00317743	0.000192233	16.5291
PMT;CAB,GARF	0.00546286	0.000330234	16.5424
SAR;LIM,MDN	0.00316711	0.000191436	16.544
Sardo-Bruna;RMG,MDN	0.00643565	0.000388966	16.5455
POD;LIM,MPIS	0.00594737	0.000359142	16.56
Sardo-Bruna;It_Ho,SAR	0.0050792	0.00030664	16.5641
PMT;ROS_Sic,PROropa	0.00431903	0.000260439	16.5836
Sardo-Bruna;PMT,CHIAN	0.00702783	0.000423577	16.5916
PMT;LIM,CHAR	0.00689287	0.000415438	16.5918
PMT;PUST,SAM	0.00481548	0.00029	16.6051
Sardo-Bruna;It_Ho,MARCH	0.00751346	0.000452187	16.6158
ROS_Sic;CHIAN,It_Br	0.00583757	0.000351167	16.6233
SAR;Sardo-Bruna,It_Si	0.00305958	0.000184049	16.6237
Sardo-Bruna;PMT,MARCH	0.00686845	0.000413154	16.6245
SAR;CHAR,MDN	0.00307536	0.000184825	16.6393
BUR;It_Ho,PMT	0.00524989	0.000315412	16.6445
POD;SAM,REND	0.00329414	0.000197865	16.6485
PMT;It_Br,PROropa	0.00568557	0.000341464	16.6506
PMT;REND,MOD	0.00443706	0.00026643	16.6538
Sardo-Bruna;REG,It_Si	0.00627618	0.000376814	16.6559
Sardo-Bruna;LIM,REG	0.00605646	0.000363588	16.6575
Sardo-Bruna;REG,SAM	0.00625593	0.000375467	16.6617
PMT;AGER,CHAR	0.00570699	0.00034252	16.6618
SAR;CAB,PINZG	0.00334688	0.000200868	16.662
Sardo-Bruna;REG,PROropa	0.00610013	0.000365956	16.669
Sardo-Bruna;PMT,MRM	0.00717096	0.000429941	16.679
SAR;POD,MDN	0.00305355	0.000183049	16.6815
PMT;AGER,MRM	0.00502467	0.000301034	16.6913
PMT;PONTR,GARF	0.00649618	0.000389188	16.6916
PMT;REG,CALV	0.00538914	0.00032267	16.7017
CIN;ROS_Sic,MPIS	0.00403973	0.000241671	16.7158
Sardo-Bruna;It_Si,VAR-OTT	0.00503771	0.000301315	16.7191
Sardo-Bruna;CHAR,MOD	0.00641582	0.000383567	16.7267
Sardo-Bruna;POD,MDN	0.00558499	0.00033383	16.73
Sardo-Bruna;MPIS,CALV	0.00970724	0.000580005	16.7365
POD;SAM,It_Si	0.00327918	0.000195923	16.737
POD;MPIS,REG	0.00548154	0.000327428	16.7412
Sardo-Bruna;LIM,PINZG	0.00612452	0.000365773	16.7441
Sardo-Bruna;ROS_Sic,VAR-OTT	0.00499515	0.000298272	16.7469
Sardo-Bruna;CHAR,SAR	0.00449186	0.000268205	16.7479
SAR;MPIS,POD	0.00385045	0.000229874	16.7503
Sardo-Bruna;CHAR,SAM	0.0057719	0.00034439	16.7598
Sardo-Bruna;PROropa,VAR-OTT	0.00511723	0.000305255	16.7638
Sardo-Bruna;GARF,CHIAN	0.00730766	0.000435893	16.7648
MARCH;REG,CHIAN	0.00529598	0.000315618	16.7797
PMT;CHAR,MOD	0.004829	0.000287675	16.7863
PMT;AGER,CHIAN	0.00518534	0.000308808	16.7915
SAR;PMT,MRM	0.00326856	0.000194459	16.8085
SAR;BUR,MDN	0.0034932	0.00020778	16.812
Sardo-Bruna;CHAR,CHIAN	0.00682505	0.000405885	16.8153
MARCH;CHIAN,Sardo-Bruna	0.00521498	0.00031006	16.8193
Sardo-Bruna;MRM,VAR-OTT	0.00612717	0.00036405	16.8306
BUR;It_Ho,MARCH	0.00585769	0.000347812	16.8415
Sardo-Bruna;CHIAN,VAR-OTT	0.00614576	0.00036483	16.8456
Sardo-Bruna;MPIS,POD	0.00638455	0.000378391	16.8729
MARCH;AGER,CHIAN	0.00537438	0.000318449	16.8767
PMT;CHAR,MDN	0.0045902	0.000271886	16.8828
SAR;MPIS,CHIAN	0.00649839	0.000384896	16.8835
Sardo-Bruna;RMG,GARF	0.0071904	0.000425826	16.8858
Sardo-Bruna;CHIAN,PINZG	0.00729781	0.000432174	16.8863
MARCH;CHIAN,It_Si	0.00566019	0.000335101	16.891
PMT;AGER,PONTR	0.00517936	0.000306545	16.8959
PMT;MDN,CALV	0.00517503	0.000306217	16.8999
SAR;LIM,PINZG	0.00344063	0.000203533	16.9046
PMT;CHAR,SAM	0.00464772	0.000274919	16.9058
PMT;PUST,POD	0.00462032	0.00027309	16.9186
MARCH;LIM,CHIAN	0.00552711	0.000326532	16.9267
BUR;It_Ho,CHIAN	0.00586825	0.000346681	16.9269
BUR;It_Ho,MOD	0.00596759	0.000352429	16.9327
POD;MPIS,BUR	0.00600408	0.000354397	16.9417
SAR;CAB,REG	0.0030429	0.00017961	16.9417
POD;MPIS,PUST	0.0059452	0.000350737	16.9506
MARCH;CAB,CHIAN	0.00531034	0.000313269	16.9514
PMT;BUR,GARF	0.00599265	0.000353395	16.9574
POD;AGER,SAM	0.00303774	0.000179039	16.9669
Sardo-Bruna;REG,MOD	0.00696253	0.000410192	16.9738
Sardo-Bruna;GARF,CIN	0.00652629	0.000384407	16.9775
Sardo-Bruna;MARCH,VAR-OTT	0.00601866	0.000354204	16.992
SAR;CHAR,CAB	0.00298083	0.000175402	16.9942
PMT;AGER,MPIS	0.00639443	0.000376195	16.9977
Sardo-Bruna;REG,PUST	0.00628406	0.000369295	17.0164
PMT;GARF,CALV	0.00707311	0.000415614	17.0184
BUR;It_Ho,SAR	0.00540563	0.000317571	17.0218
Sardo-Bruna;REG,MARCH	0.00696156	0.000408973	17.0221
PMT;PONTR,REND	0.00528374	0.000310255	17.0303
Sardo-Bruna;REG,RMG	0.00700682	0.000411307	17.0355
MARCH;MPIS,RMG	0.00736503	0.000432319	17.0361
PMT;CHAR,REND	0.00502645	0.000294788	17.0511
MARCH;PMT,CHIAN	0.00537436	0.000315096	17.0562
Sardo-Bruna;PONTR,POD	0.00631163	0.00036996	17.0603
Sardo-Bruna;MRM,PINZG	0.0072505	0.000424686	17.0726
Sardo-Bruna;PMT,SAR	0.00456245	0.000267237	17.0727
PMT;GARF,VAR-OTT	0.00530338	0.000310605	17.0743
MARCH;CIN,CHIAN	0.00495443	0.00029016	17.0748
ROS_Sic;CIN,It_Br	0.00399971	0.000234237	17.0755
SAR;REND,It_Br	0.00485365	0.000284236	17.0761
MARCH;CHIAN,PINZG	0.00563907	0.000330146	17.0805
Sardo-Bruna;It_Ho,VAR-OTT	0.0059344	0.000347407	17.082
PMT;PONTR,Sardo-Bruna	0.00525161	0.000307279	17.0907
Sardo-Bruna;CHAR,POD	0.00545892	0.000319332	17.0948
Sardo-Bruna;SAR,PINZG	0.00460906	0.000269445	17.1057
PMT;BUR,MOD	0.00487636	0.000285021	17.1088
PMT;POD,It_Br	0.00525786	0.000307029	17.1249
Sardo-Bruna;It_Ho,PUST	0.00690714	0.000403196	17.131
AGER;It_Ho,PROropa	0.00793762	0.000462921	17.1468
PMT;RMG,GARF	0.00651041	0.000379579	17.1517
CIN;It_Br,CALV	0.00574854	0.000335091	17.1552
Sardo-Bruna;ROS_Sic,REG	0.0059852	0.000348846	17.1572
PMT;POD,REND	0.00461977	0.000269216	17.1601
Sardo-Bruna;REG,PMT	0.0061187	0.000356218	17.1768
SAR;PMT,MARCH	0.00317006	0.000184487	17.1831
ROS_Sic;MPIS,CIN	0.00423901	0.00024659	17.1905
PMT;It_Ho,GARF	0.00661175	0.000384485	17.1964
Sardo-Bruna;BUR,POD	0.00569998	0.000331341	17.2027
Sardo-Bruna;PINZG,VAR-OTT	0.00554053	0.000322045	17.2042
PMT;LIM,CAB	0.00440288	0.000255885	17.2065
Sardo-Bruna;REG,CIN	0.00655112	0.000380698	17.2082
Sardo-Bruna;SAM,BUR	0.00576945	0.00033521	17.2115
PMT;CHAR,It_Ho	0.00747125	0.000434055	17.2127
Sardo-Bruna;RMG,PINZG	0.00681985	0.000396115	17.2168
POD;LIM,SAM	0.00335592	0.000194911	17.2177
PMT;CIN,It_Br	0.00518196	0.000300719	17.2319
Sardo-Bruna;MPIS,MARCH	0.00828801	0.000480967	17.232
POD;SAM,Sardo-Bruna	0.00331783	0.000192525	17.2333
MARCH;MPIS,CHIAN	0.00660575	0.000383309	17.2335
PINZG;It_Ho,PONTR	0.0092937	0.000539264	17.2341
PMT;It_Ho,It_Si	0.00522866	0.000303369	17.2353
CIN;SAM,CHIAN	0.00329785	0.000191322	17.2372
PMT;It_Ho,CHIAN	0.00554854	0.00032179	17.2427
POD;SAM,BUR	0.00338731	0.000196393	17.2476
ROS_Sic;LIM,CIN	0.00331194	0.000191966	17.2528
Sardo-Bruna;BUR,MOD	0.00641218	0.000371639	17.2538
PMT;MPIS,MRM	0.00665559	0.000385607	17.26
PMT;MARCH,Sardo-Bruna	0.00448555	0.000259869	17.2608
Sardo-Bruna;It_Ho,REG	0.00717693	0.000415761	17.2622
SAR;REG,MARCH	0.00347016	0.000200996	17.2649
AGER;It_Ho,CALV	0.00931293	0.00053908	17.2756
Sardo-Bruna;CIN,VAR-OTT	0.0055561	0.000321564	17.2783
SAR;It_Ho,VAR-OTT	0.00364911	0.000211141	17.2828
PMT;ROS_Sic,PONTR	0.00507148	0.000293423	17.2839
CAB;It_Ho,It_Br	0.00696131	0.000402611	17.2904
PMT;CALV,VAR-OTT	0.00509479	0.000294463	17.3019
PMT;It_Ho,MOD	0.00559406	0.000322975	17.3204
PMT;It_Ho,SAM	0.00520375	0.000300343	17.326
PMT;BUR,REND	0.00492362	0.000284046	17.3338
Sardo-Bruna;SAM,VAR-OTT	0.00539294	0.000310892	17.3467
Sardo-Bruna;PMT,MOD	0.00665958	0.000383708	17.3559
BUR;It_Ho,SAM	0.00575736	0.000331673	17.3586
PMT;RMG,VAR-OTT	0.00464704	0.000267633	17.3635
PMT;MRM,PINZG	0.00486659	0.000280271	17.3639
Sardo-Bruna;It_Ho,CHIAN	0.00808698	0.000465431	17.3753
PMT;MARCH,BUR	0.00452659	0.000260515	17.3755
Sardo-Bruna;MARCH,PINZG	0.00687372	0.000395499	17.3799
SAR;ROS_Sic,VAR-OTT	0.00270213	0.00015545	17.3827
MARCH;CHIAN,VAR-OTT	0.00534208	0.000307104	17.395
PMT;PUST,CIN	0.00480697	0.000276264	17.3999
PMT;MPIS,Sardo-Bruna	0.00646888	0.0003715	17.4128
MARCH;POD,CHIAN	0.00489926	0.000281301	17.4165
ROS_Sic;SAM,POD	0.00261191	0.000149926	17.4213
MARCH;PUST,CHIAN	0.00547595	0.00031424	17.426
POD;SAM,VAR-OTT	0.0032311	0.0001854	17.4278
PMT;CAB,PUST	0.00495361	0.000284188	17.4308
SAR;Sardo-Bruna,VAR-OTT	0.00279392	0.000160244	17.4354
PMT;REG,PUST	0.00534822	0.000306688	17.4386
PMT;PUST,MDN	0.00526007	0.000301607	17.4402
PMT;CAB,PONTR	0.00523686	0.00030012	17.4492
Sardo-Bruna;CHAR,PROropa	0.00662307	0.000379561	17.4493
SAR;REND,MDN	0.0036312	0.000208009	17.4569
Sardo-Bruna;MARCH,GARF	0.0071064	0.000407058	17.458
SAR;MARCH,VAR-OTT	0.00316974	0.000181521	17.4621
PMT;BUR,CHIAN	0.00493018	0.000282295	17.4647
PMT;REG,REND	0.00543341	0.00031106	17.4674
PMT;AGER,GARF	0.00635786	0.00036388	17.4724
Sardo-Bruna;AGER,BUR	0.00573308	0.000328044	17.4765
SAR;ROS_Sic,It_Ho	0.00352171	0.000201489	17.4784
PMT;REG,MRM	0.00523973	0.000299641	17.4867
MARCH;ROS_Sic,CHIAN	0.00509973	0.000291524	17.4934
PINZG;It_Ho,PROropa	0.00843448	0.000481953	17.5006
BUR;It_Ho,MRM	0.00654428	0.000373622	17.5158
Sardo-Bruna;PMT,RMG	0.00705864	0.000402784	17.5247
Sardo-Bruna;VAR-OTT,MOD	0.00580931	0.000331491	17.5248
Sardo-Bruna;BUR,VAR-OTT	0.00531653	0.000303169	17.5365
PMT;AGER,PROropa	0.00524619	0.000299122	17.5386
PMT;SAM,REND	0.00467929	0.00026676	17.5412
PMT;AGER,PUST	0.00531039	0.000302661	17.5457
CIN;SAM,RMG	0.00346728	0.000197182	17.5842
PMT;BUR,MRM	0.005239	0.000297769	17.5942
SAR;LIM,BUR	0.00373404	0.000212227	17.5946
PMT;CAB,MOD	0.00453124	0.0002573	17.6108
POD;REG,SAM	0.00323832	0.000183791	17.6196
SAR;CAB,MDN	0.00322016	0.000182711	17.6243
PMT;MPIS,CAB	0.00623236	0.000353516	17.6297
POD;ROS_Sic,PONTR	0.00397905	0.000225611	17.6368
PMT;MRM,VAR-OTT	0.00487056	0.000276132	17.6386
MARCH;It_Ho,CHIAN	0.0057885	0.000327742	17.6618
BUR;It_Ho,REG	0.00544764	0.000308434	17.6622
PMT;PONTR,CIN	0.00537199	0.000304149	17.6624
Sardo-Bruna;REG,BUR	0.00634481	0.0003592	17.6638
Sardo-Bruna;PMT,PUST	0.00617114	0.000349362	17.664
Sardo-Bruna;ROS_Sic,LIM	0.00606147	0.000343109	17.6663
CIN;ROS_Sic,BUR	0.00373875	0.000211623	17.6671
PMT;AGER,SAM	0.00509256	0.000288179	17.6716
CIN;PMT,SAM	0.00304986	0.000172574	17.6728
PMT;REG,RMG	0.00518348	0.000293281	17.6741
SAR;MDN,PINZG	0.00371069	0.00020992	17.6767
CIN;It_Ho,MARCH	0.00498599	0.000281944	17.6844
Sardo-Bruna;CHAR,VAR-OTT	0.00523602	0.000296065	17.6853
Sardo-Bruna;PUST,BUR	0.00648358	0.000366583	17.6865
ROS_Sic;LIM,CALV	0.00553377	0.000312869	17.6872
Sardo-Bruna;PMT,SAM	0.00619693	0.000350324	17.6892
CAB;It_Br,CALV	0.00741973	0.000419418	17.6905
PMT;MDN,PINZG	0.00505704	0.000285704	17.7003
Sardo-Bruna;ROS_Sic,PINZG	0.00603971	0.000341142	17.7044
POD;ROS_Sic,It_Br	0.00409651	0.000231345	17.7074
PMT;It_Ho,MARCH	0.00513439	0.000289635	17.7271
Sardo-Bruna;CHAR,CIN	0.00622801	0.000350986	17.7443
PMT;PONTR,It_Si	0.00546197	0.000307784	17.7461
PMT;It_Ho,VAR-OTT	0.00498414	0.000280785	17.7507
Sardo-Bruna;ROS_Sic,PMT	0.00587374	0.000330879	17.7519
PINZG;It_Ho,MPIS	0.00904485	0.000509504	17.7523
Sardo-Bruna;ROS_Sic,BUR	0.00591533	0.000332734	17.778
Sardo-Bruna;PMT,VAR-OTT	0.00543964	0.000305807	17.7878
PMT;AGER,MARCH	0.00518532	0.000291441	17.792
Sardo-Bruna;SAR,MRM	0.00584684	0.000328545	17.7962
SAR;PMT,REND	0.00301528	0.000169432	17.7964
SAR;POD,PINZG	0.00307024	0.000172497	17.7988
POD;ROS_Sic,GARF	0.00398818	0.000223854	17.816
CIN;ROS_Sic,GARF	0.0039115	0.000219543	17.8166
PINZG;It_Ho,CALV	0.00940382	0.000527671	17.8214
SAR;PINZG,PROropa	0.00385729	0.000216386	17.8259
SAR;CIN,VAR-OTT	0.00267319	0.00014991	17.8319
PMT;ROS_Sic,PUST	0.00473798	0.00026567	17.8341
SAR;CHAR,It_Ho	0.00619895	0.00034748	17.8397
Sardo-Bruna;PUST,PROropa	0.0067953	0.000380873	17.8414
PMT;ROS_Sic,It_Si	0.0043348	0.00024271	17.86
ROS_Sic;MPIS,GARF	0.00829698	0.000464303	17.8698
AGER;LIM,It_Ho	0.00900038	0.000503308	17.8825
PMT;CHAR,REG	0.00474434	0.000265215	17.8886
PMT;BUR,MDN	0.00485628	0.000271355	17.8964
CIN;ROS_Sic,PONTR	0.00399679	0.000223257	17.9022
PMT;LIM,Sardo-Bruna	0.00458442	0.000255994	17.9083
PMT;CHIAN,PINZG	0.00505703	0.000282209	17.9194
PMT;BUR,POD	0.00454358	0.000253517	17.9222
POD;MPIS,VAR-OTT	0.00567173	0.000316459	17.9224
PMT;CHAR,CIN	0.00501534	0.000279819	17.9235
POD;MPIS,REND	0.00685376	0.000382216	17.9317
Sardo-Bruna;It_Ho,SAM	0.00691129	0.000385258	17.9394
Sardo-Bruna;SAR,CHIAN	0.00581423	0.000323818	17.9552
MARCH;BUR,CHIAN	0.00577795	0.000321696	17.9609
LIM;PROropa,CALV	0.00888029	0.000494237	17.9677
PMT;REND,MDN	0.0058646	0.000326392	17.968
SAR;It_Ho,PMT	0.00372985	0.000207568	17.9693
PMT;PINZG,It_Si	0.0049798	0.000277095	17.9714
ROS_Sic;MARCH,It_Br	0.00555089	0.000308681	17.9826
SAR;ROS_Sic,PMT	0.00273124	0.000151872	17.9838
Sardo-Bruna;CHAR,It_Si	0.00655382	0.000364366	17.9869
POD;It_Ho,PONTR	0.00667095	0.000370748	17.9932
Sardo-Bruna;PMT,CIN	0.00628543	0.000349092	18.0051
SAR;REG,CIN	0.00302573	0.000167943	18.0163
PMT;PUST,REND	0.00551155	0.000305911	18.0168
Sardo-Bruna;It_Ho,MOD	0.00776425	0.000430616	18.0306
PMT;It_Br,VAR-OTT	0.00554666	0.000307402	18.0437
POD;MPIS,It_Si	0.00709834	0.000393386	18.0442
SAR;REG,PONTR	0.00444461	0.00024626	18.0485
CIN;BUR,CALV	0.00534373	0.00029606	18.0495
PMT;PONTR,POD	0.0052831	0.0002927	18.0496
SAR;AGER,PROropa	0.00355597	0.000197011	18.0496
SAR;CAB,BUR	0.00356276	0.000197192	18.0675
BUR;It_Ho,POD	0.00578294	0.000319833	18.0811
PMT;AGER,MDN	0.00549047	0.000303613	18.0838
PMT;REG,MDN	0.00550487	0.000304389	18.085
POD;CHAR,MPIS	0.00617204	0.000341045	18.0974
POD;GARF,CIN	0.00379691	0.000209802	18.0976
PMT;It_Ho,REG	0.00554762	0.0003065	18.0999
CIN;ROS_Sic,CALV	0.00374019	0.000206595	18.104
Sardo-Bruna;REG,PINZG	0.0066634	0.000367806	18.1166
SAR;It_Br,It_Si	0.00456859	0.000252148	18.1187
PMT;CHAR,Sardo-Bruna	0.00507275	0.000279938	18.121
AGER;It_Ho,RMG	0.00931087	0.00051373	18.1241
POD;MPIS,PINZG	0.00587499	0.000324136	18.1251
ROS_Sic;MRM,PROropa	0.00547021	0.000301474	18.1449
CIN;MPIS,MRM	0.00665372	0.000366599	18.1499
Sardo-Bruna;PUST,It_Si	0.00649809	0.000357919	18.1552
Sardo-Bruna;MARCH,SAR	0.00564284	0.000310598	18.1677
PMT;CHIAN,MDN	0.00495947	0.00027295	18.1699
Sardo-Bruna;It_Ho,PMT	0.00686462	0.00037765	18.1772
SAR;PUST,REND	0.00358194	0.000197004	18.182
LIM;CALV,It_Si	0.00910291	0.000500282	18.1955
PMT;MPIS,MOD	0.00612663	0.00033669	18.1967
Sardo-Bruna;MPIS,CHIAN	0.00967878	0.000531042	18.226
CIN;BUR,RMG	0.00530267	0.00029059	18.2479
CHAR;PROropa,CALV	0.00986018	0.000540203	18.2527
SAR;It_Ho,REG	0.00424917	0.000232779	18.2541
Sardo-Bruna;POD,VAR-OTT	0.00547967	0.000299987	18.2664
CIN;PONTR,MRM	0.00595083	0.000325743	18.2685
MARCH;SAR,CHIAN	0.00538638	0.000294744	18.2747
Sardo-Bruna;CHAR,PUST	0.00637862	0.000348607	18.2974
PMT;PUST,Sardo-Bruna	0.00518286	0.000283216	18.3001
Sardo-Bruna;SAM,PINZG	0.00649784	0.00035466	18.3213
PINZG;It_Ho,RMG	0.00938837	0.000512388	18.3228
AGER;It_Ho,REND	0.00735922	0.000401556	18.3267
Sardo-Bruna;PINZG,MOD	0.00710701	0.000387765	18.3282
CHAR;CALV,It_Si	0.0095794	0.000522557	18.3318
PMT;REND,CIN	0.00474268	0.00025865	18.3363
CIN;PONTR,CALV	0.00632925	0.000345081	18.3413
SAR;ROS_Sic,CHAR	0.0030505	0.00016615	18.3598
PMT;PUST,BUR	0.00543619	0.000296076	18.3608
POD;SAM,PINZG	0.00347533	0.000189275	18.3613
CAB;MPIS,It_Br	0.00785784	0.000427756	18.3699
PMT;REG,Sardo-Bruna	0.00523531	0.000284964	18.3718
POD;CHAR,MOD	0.00362201	0.000196958	18.3897
Sardo-Bruna;RMG,SAR	0.00573551	0.000311782	18.3959
ROS_Sic;It_Ho,CALV	0.00614974	0.000334238	18.3993
PMT;GARF,MOD	0.00629386	0.000341884	18.4093
Sardo-Bruna;It_Ho,MRM	0.00921498	0.000500538	18.4102
PMT;MPIS,RMG	0.00686056	0.000372643	18.4106
Sardo-Bruna;POD,GARF	0.00633769	0.000344188	18.4135
BUR;ROS_Sic,It_Ho	0.00588114	0.000319225	18.4232
SAR;PONTR,It_Si	0.00451671	0.000245123	18.4263
POD;PMT,SAM	0.00323462	0.000175474	18.4337
PMT;PONTR,SAR	0.0049023	0.000265859	18.4394
PMT;RMG,MDN	0.00531774	0.000287925	18.4692
AGER;It_Ho,It_Si	0.00854406	0.000462535	18.4723
CHAR;MRM,It_Si	0.00938717	0.000508031	18.4776
SAR;ROS_Sic,LIM	0.00289971	0.000156921	18.4788
AGER;It_Ho,CAB	0.00793556	0.000429257	18.4867
ROS_Sic;It_Ho,RMG	0.00583148	0.000315125	18.5053
Sardo-Bruna;LIM,PMT	0.00676958	0.000365742	18.5092
PMT;It_Ho,SAR	0.00500613	0.000270375	18.5155
PMT;ROS_Sic,LIM	0.00477215	0.00025772	18.5168
Sardo-Bruna;REG,POD	0.00633544	0.000342127	18.5178
PMT;REG,PONTR	0.00563923	0.0003045	18.5196
SAR;CHAR,REG	0.00344987	0.00018619	18.5288
PMT;It_Ho,CAB	0.00542605	0.000292766	18.5337
POD;It_Ho,GARF	0.0071856	0.000387557	18.5408
PMT;CHIAN,VAR-OTT	0.00503229	0.000271101	18.5624
PMT;Sardo-Bruna,MOD	0.00469442	0.000252756	18.573
PMT;It_Ho,POD	0.00507663	0.000273326	18.5735
SAR;PONTR,PROropa	0.00482273	0.000259466	18.5871
SAR;PMT,CIN	0.00255304	0.000137269	18.5988
AGER;It_Ho,MARCH	0.00936003	0.000503235	18.5997
MARCH;MPIS,MRM	0.00874877	0.00047029	18.6029
PMT;MARCH,PINZG	0.00479232	0.000257571	18.6058
ROS_Sic;CIN,It_Si	0.00368804	0.000198202	18.6075
ROS_Sic;CIN,PROropa	0.00374945	0.000201478	18.6097
ROS_Sic;LIM,MRM	0.00518644	0.000278682	18.6106
ROS_Sic;SAM,CIN	0.0029033	0.000155835	18.6306
Sardo-Bruna;POD,PINZG	0.00634034	0.000340121	18.6414
PINZG;It_Ho,MOD	0.00957273	0.000513449	18.644
PINZG;LIM,It_Ho	0.00945457	0.00050702	18.6473
PMT;SAR,GARF	0.00547663	0.000293476	18.6612
PMT;REND,It_Br	0.00806182	0.000431958	18.6635
POD;GARF,It_Br	0.00615633	0.00032966	18.6748
Sardo-Bruna;LIM,It_Si	0.00700507	0.000374884	18.686
ROS_Sic;CIN,Sardo-Bruna	0.00356974	0.000190999	18.6898
ROS_Sic;PONTR,CALV	0.006871	0.000367501	18.6965
PMT;PUST,VAR-OTT	0.00507359	0.000271177	18.7095
SAR;CIN,PINZG	0.00323304	0.000172787	18.7111
POD;CAB,SAM	0.00337745	0.000180239	18.7387
MARCH;CHAR,CHIAN	0.00597046	0.000318596	18.7399
ROS_Sic;REND,CALV	0.00591355	0.000315388	18.7501
POD;PUST,GARF	0.00553148	0.000294842	18.7609
AGER;It_Ho,MDN	0.00869819	0.000463506	18.7661
CHAR;RMG,It_Si	0.00980053	0.00052214	18.7699
SAR;POD,GARF	0.00401622	0.000213875	18.7783
PMT;REG,CHIAN	0.00525004	0.0002792	18.8038
PINZG;It_Ho,It_Br	0.00903847	0.000480463	18.812
PMT;CAB,REG	0.00501837	0.000266707	18.816
SAR;PUST,MDN	0.00380248	0.000202085	18.8163
PMT;SAR,PROropa	0.00459657	0.000244234	18.8203
PMT;MRM,MDN	0.0053573	0.000284238	18.8479
Sardo-Bruna;CHAR,PMT	0.00628125	0.00033313	18.8553
MARCH;MPIS,GARF	0.0119794	0.000635233	18.8583
CIN;MARCH,It_Br	0.00531988	0.000281955	18.8678
CIN;CHIAN,It_Br	0.00575187	0.000304818	18.8698
POD;MPIS,Sardo-Bruna	0.00690843	0.000365957	18.8777
SAR;LIM,REG	0.00362618	0.000192041	18.8823
PMT;REG,MARCH	0.00532841	0.000282104	18.8881
PMT;GARF,CHIAN	0.00665848	0.000352458	18.8916
PMT;CAB,PINZG	0.0051277	0.000271377	18.8951
BUR;It_Ho,CIN	0.00610589	0.000323051	18.9007
POD;AGER,MPIS	0.0066184	0.000349981	18.9107
CIN;It_Ho,CHIAN	0.00582007	0.000307714	18.9139
PMT;CAB,SAM	0.00481171	0.000254132	18.9339
CIN;It_Ho,MPIS	0.00725922	0.000383162	18.9456
Sardo-Bruna;PMT,BUR	0.00623025	0.000328836	18.9464
CIN;ROS_Sic,It_Br	0.00427903	0.000225756	18.9542
PMT;MPIS,SAM	0.00616452	0.000325039	18.9654
SAR;PMT,PONTR	0.00383369	0.000202079	18.9712
PMT;It_Ho,MRM	0.0065334	0.000344287	18.9766
LIM;MPIS,It_Si	0.0100919	0.000531255	18.9964
PINZG;It_Ho,MDN	0.00893382	0.000470247	18.9981
PMT;MDN,It_Si	0.00527132	0.000277407	19.0021
SAR;CAB,PROropa	0.00390322	0.000205402	19.0028
SAR;LIM,PUST	0.0037858	0.000199175	19.0074
PMT;GARF,Sardo-Bruna	0.00637865	0.000335425	19.0166
AGER;It_Ho,CHIAN	0.00977415	0.000513925	19.0186
PMT;PINZG,MOD	0.00523449	0.000275155	19.0238
PMT;MDN,PROropa	0.00527769	0.000277335	19.03
Sardo-Bruna;PMT,POD	0.00628014	0.000329963	19.0328
PMT;PROropa,VAR-OTT	0.00517089	0.000271638	19.036
ROS_Sic;RMG,It_Br	0.00617864	0.000324527	19.0389
PMT;LIM,SAR	0.00460369	0.000241792	19.0398
CIN;BUR,MRM	0.00562579	0.000295286	19.052
Sardo-Bruna;ROS_Sic,It_Ho	0.00718095	0.000376884	19.0535
PMT;MARCH,GARF	0.0066166	0.000347163	19.059
PMT;CAB,POD	0.00466889	0.000244919	19.0629
SAR;BUR,PROropa	0.00384256	0.000201539	19.066
POD;It_Ho,It_Br	0.00659601	0.000345901	19.069
PMT;REG,PROropa	0.00547474	0.000287008	19.0753
CIN;ROS_Sic,MRM	0.00366484	0.000192068	19.081
Sardo-Bruna;ROS_Sic,CHAR	0.00612239	0.0003205	19.1027
PMT;CHAR,PUST	0.00528023	0.0002763	19.1105
ROS_Sic;REND,MRM	0.0057778	0.000302159	19.1217
PMT;MARCH,VAR-OTT	0.00506456	0.000264739	19.1304
CIN;REND,CALV	0.00585492	0.000306001	19.1337
SAR;AGER,REG	0.00331965	0.000173445	19.1396
PMT;CHAR,VAR-OTT	0.00486912	0.000254264	19.1499
POD;MPIS,CAB	0.00707689	0.000369541	19.1505
CIN;MPIS,GARF	0.00796948	0.000416119	19.1519
PMT;BUR,It_Si	0.00528987	0.000275994	19.1666
ROS_Sic;BUR,CALV	0.00614352	0.000320226	19.185
SAR;ROS_Sic,REG	0.00304971	0.000158895	19.1932
Sardo-Bruna;LIM,VAR-OTT	0.00608683	0.000317116	19.1944
POD;MPIS,PMT	0.00551341	0.000287002	19.2104
Sardo-Bruna;It_Ho,POD	0.00686739	0.000357438	19.2128
CIN;GARF,CALV	0.00696149	0.000362178	19.2212
Sardo-Bruna;ROS_Sic,SAR	0.00508693	0.000264524	19.2305
CHAR;It_Si,MOD	0.00942668	0.000490172	19.2314
PMT;PUST,PROropa	0.00611746	0.000318098	19.2314
ROS_Sic;PONTR,MRM	0.00656794	0.000341243	19.2471
LIM;PONTR,It_Si	0.00999885	0.000519017	19.265
PMT;GARF,MRM	0.00666792	0.000346083	19.2668
CHAR;It_Br,CALV	0.0116863	0.000606501	19.2685
PMT;AGER,REG	0.0054416	0.000282311	19.2752
PMT;REG,BUR	0.00534987	0.000277421	19.2843
ROS_Sic;MRM,It_Si	0.00548312	0.000284198	19.2933
ROS_Sic;CHAR,CIN	0.00367535	0.000190481	19.2952
SAR;REG,MDN	0.00396388	0.000205273	19.3102
SAR;AGER,VAR-OTT	0.00324435	0.000167969	19.3151
PINZG;It_Ho,SAM	0.00932894	0.000482906	19.3183
PINZG;It_Ho,PMT	0.00921316	0.000476846	19.321
PMT;LIM,VAR-OTT	0.0052316	0.000270614	19.3324
CHAR;MARCH,It_Si	0.00966712	0.000499966	19.3356
PMT;SAM,PINZG	0.00508796	0.000263132	19.3362
CAB;It_Ho,MPIS	0.00862274	0.000445304	19.3637
AGER;It_Ho,PMT	0.00941096	0.000485958	19.3658
SAR;PINZG,It_Si	0.00410318	0.000211869	19.3666
PMT;MPIS,CALV	0.00951018	0.000490958	19.3707
PMT;ROS_Sic,AGER	0.00545845	0.000281737	19.3743
PMT;ROS_Sic,BUR	0.00516535	0.000266598	19.375
ROS_Sic;SAM,MOD	0.00345909	0.000178243	19.4066
PMT;CHAR,CAB	0.00493014	0.000253963	19.4129
CAB;CHIAN,It_Br	0.00729181	0.000375553	19.4162
ROS_Sic;CALV,It_Si	0.00601994	0.000309979	19.4205
ROS_Sic;It_Ho,MPIS	0.00798422	0.000410964	19.428
PMT;CHAR,BUR	0.00656308	0.000337647	19.4377
SAR;LIM,CHAR	0.00602302	0.000309679	19.4492
CIN;It_Ho,MRM	0.00606418	0.000311754	19.4518
CAB;MPIS,PROropa	0.00844677	0.000434202	19.4535
POD;PONTR,It_Br	0.0066101	0.000339789	19.4536
ROS_Sic;MPIS,MRM	0.00722789	0.000371215	19.4709
Sardo-Bruna;CIN,PINZG	0.00701203	0.000359913	19.4826
ROS_Sic;MRM,Sardo-Bruna	0.00513005	0.000263253	19.4871
PMT;REG,MOD	0.00553826	0.000284139	19.4914
LIM;MPIS,PROropa	0.00957197	0.0004906	19.5107
PINZG;It_Ho,It_Si	0.00946202	0.000484945	19.5115
PMT;CHAR,PINZG	0.00588548	0.00030161	19.5136
PMT;BUR,Sardo-Bruna	0.00512375	0.000262463	19.5218
PMT;PINZG,VAR-OTT	0.00488794	0.000250377	19.5224
PMT;SAM,GARF	0.00624378	0.000319188	19.5614
Sardo-Bruna;BUR,CIN	0.00688558	0.000351919	19.5658
CHAR;MRM,PROropa	0.00969002	0.000495116	19.5712
SAR;CAB,PMT	0.00305284	0.000155966	19.5738
ROS_Sic;PROropa,CALV	0.00598496	0.000305659	19.5805
CAB;MARCH,It_Br	0.00721573	0.00036847	19.583
LIM;MRM,It_Si	0.00891341	0.000454717	19.6021
PMT;REG,SAM	0.0052943	0.0002698	19.6231
PMT;MPIS,SAR	0.00577947	0.000294487	19.6255
CHAR;RMG,PROropa	0.0103173	0.000525361	19.6386
PMT;PUST,SAR	0.00494489	0.000251785	19.6394
CAB;GARF,It_Br	0.0078444	0.000399263	19.6472
SAR;BUR,CIN	0.00342655	0.000174383	19.6495
CIN;MRM,PINZG	0.00546362	0.000277934	19.658
ROS_Sic;GARF,CALV	0.00758854	0.000385885	19.6653
CIN;ROS_Sic,CHIAN	0.00391401	0.000198983	19.67
PMT;ROS_Sic,REND	0.00492529	0.000250346	19.674
CIN;ROS_Sic,PINZG	0.00373668	0.000189807	19.6868
LIM;GARF,It_Si	0.00951114	0.00048306	19.6894
PINZG;It_Ho,Sardo-Bruna	0.00891549	0.000452409	19.7067
PINZG;It_Ho,CHIAN	0.00970466	0.000492277	19.7138
PMT;SAR,It_Br	0.00622345	0.00031564	19.7169
CIN;MARCH,PONTR	0.00597546	0.000302949	19.7243
ROS_Sic;AGER,MRM	0.0059935	0.000303806	19.728
AGER;It_Ho,VAR-OTT	0.00899223	0.000455463	19.743
PMT;MPIS,MARCH	0.00788843	0.000399525	19.7445
PINZG;It_Ho,MARCH	0.00955523	0.000483843	19.7486
SAR;CAB,It_Si	0.00379312	0.000191979	19.758
LIM;RMG,It_Si	0.00888966	0.000449899	19.7592
CHAR;REND,CALV	0.0112037	0.000566766	19.7677
PMT;MDN,MOD	0.00506709	0.000256318	19.7688
PMT;MDN,VAR-OTT	0.00535593	0.000270921	19.7693
ROS_Sic;PONTR,CIN	0.00428195	0.00021642	19.7854
CHAR;It_Ho,PROropa	0.00726308	0.000366874	19.7972
AGER;It_Ho,SAR	0.00858746	0.000433384	19.8149
CIN;PONTR,RMG	0.00628211	0.000317036	19.8151
AGER;It_Ho,GARF	0.00966485	0.000487733	19.8159
PMT;CHAR,PROropa	0.00583513	0.000294444	19.8174
PMT;AGER,POD	0.00528944	0.000266807	19.825
PMT;CAB,BUR	0.00536031	0.000270369	19.8259
CIN;CALV,It_Si	0.00607209	0.000306188	19.8313
LIM;It_Br,CALV	0.0112296	0.000566162	19.8346
POD;ROS_Sic,It_Ho	0.00491065	0.000247569	19.8355
PMT;ROS_Sic,MPIS	0.00585498	0.000295134	19.8384
PINZG;It_Ho,MRM	0.01088	0.000548317	19.8425
PMT;PROropa,Sardo-Bruna	0.00549331	0.000276613	19.8592
SAR;CHAR,VAR-OTT	0.00353807	0.000178126	19.8628
Sardo-Bruna;LIM,PROropa	0.00757771	0.000381384	19.869
LIM;PROropa,MOD	0.00874582	0.000439996	19.877
PMT;MARCH,MDN	0.0053899	0.000271147	19.8781
Sardo-Bruna;REG,VAR-OTT	0.00675601	0.000339803	19.8822
POD;CHAR,SAM	0.00363081	0.000182458	19.8994
PMT;ROS_Sic,CHAR	0.00532141	0.000267356	19.9039
ROS_Sic;REND,CIN	0.00379882	0.000190854	19.9044
Sardo-Bruna;CHAR,It_Ho	0.00926312	0.000465086	19.917
POD;SAR,MOD	0.00360237	0.000180849	19.9192
CIN;PUST,MRM	0.00568335	0.000285272	19.9225
MARCH;It_Ho,RMG	0.00798199	0.000400573	19.9264
CHAR;LIM,It_Ho	0.00681589	0.000342023	19.9282
CAB;MRM,It_Br	0.00728406	0.000365433	19.9327
PMT;POD,PINZG	0.00484725	0.000243131	19.9368
BUR;CHAR,It_Ho	0.00615806	0.000308812	19.9411
CHAR;MARCH,PROropa	0.0100694	0.00050493	19.9422
PMT;SAM,Sardo-Bruna	0.00515707	0.000258586	19.9433
PMT;CAB,PROropa	0.00544695	0.000273105	19.9445
ROS_Sic;CHAR,CALV	0.00608389	0.000304943	19.9509
Sardo-Bruna;SAR,POD	0.00516794	0.000259022	19.9517
PMT;BUR,SAR	0.00485039	0.000242812	19.9759
Sardo-Bruna;ROS_Sic,CALV	0.00903181	0.00045179	19.9912
POD;CIN,PROropa	0.00386012	0.000193021	19.9985
PMT;BUR,VAR-OTT	0.00500063	0.000249898	20.0107
LIM;RMG,PROropa	0.00890306	0.000444809	20.0155
CIN;REND,MRM	0.00564382	0.000281945	20.0174
Sardo-Bruna;LIM,CHAR	0.0085897	0.000429082	20.0188
PMT;REG,It_Si	0.00605157	0.000302259	20.0212
PMT;REND,PROropa	0.00592476	0.000295887	20.0237
SAR;CHAR,PUST	0.00406917	0.000203214	20.0241
PINZG;It_Ho,POD	0.00944254	0.000471292	20.0354
POD;CIN,Sardo-Bruna	0.00360831	0.000180058	20.0398
CHAR;PROropa,MOD	0.00972962	0.000485463	20.0419
CIN;MRM,PROropa	0.00538559	0.000268653	20.0466
Sardo-Bruna;SAR,MOD	0.00610521	0.000304454	20.053
POD;GARF,MDN	0.00568302	0.000283284	20.0612
Sardo-Bruna;PMT,PINZG	0.00656695	0.000327327	20.0623
PMT;ROS_Sic,It_Ho	0.0057966	0.000288873	20.0662
ROS_Sic;It_Ho,MARCH	0.00598202	0.000298015	20.0729
CIN;RMG,It_Br	0.00602455	0.00030006	20.0778
ROS_Sic;CALV,Sardo-Bruna	0.00595693	0.000296641	20.0813
LIM;MRM,It_Br	0.0108379	0.000539412	20.092
LIM;CHAR,It_Br	0.00834761	0.000415424	20.0942
SAR;REND,Sardo-Bruna	0.00450517	0.000224199	20.0945
AGER;It_Ho,REG	0.00951698	0.000473527	20.098
LIM;GARF,PROropa	0.00926065	0.000460601	20.1056
PINZG;It_Ho,REG	0.00942902	0.000468901	20.1088
CHAR;SAM,It_Si	0.00967539	0.000481062	20.1126
LIM;It_Si,MOD	0.00894627	0.000444789	20.1135
PMT;SAR,It_Si	0.00477894	0.000237565	20.1164
CIN;ROS_Sic,RMG	0.00384561	0.000191117	20.1218
CIN;RMG,GARF	0.00665968	0.00033094	20.1235
POD;MPIS,SAR	0.00561354	0.000278935	20.1249
PMT;REND,VAR-OTT	0.00564677	0.000280556	20.1271
PMT;CAB,It_Br	0.00769707	0.000382402	20.1282
AGER;It_Ho,POD	0.00919815	0.00045681	20.1356
CIN;GARF,MRM	0.00615909	0.000305772	20.1427
PMT;REG,PINZG	0.00533176	0.000264591	20.1509
PMT;CAB,MDN	0.005416	0.000268693	20.1568
PMT;REND,It_Si	0.00594862	0.000294938	20.1691
SAR;PUST,BUR	0.00437689	0.000216965	20.1732
LIM;MRM,PROropa	0.00871286	0.000431842	20.176
MARCH;MPIS,MOD	0.00953056	0.000471959	20.1936
LIM;CHIAN,PROropa	0.00867389	0.000429385	20.2007
ROS_Sic;AGER,CIN	0.00423164	0.000209445	20.2041
PMT;LIM,PROropa	0.00630144	0.000311868	20.2055
PMT;AGER,REND	0.00705284	0.000349049	20.2059
CIN;MDN,CALV	0.00643279	0.000318297	20.21
PMT;PUST,It_Si	0.00622104	0.000307757	20.2141
SAR;CAB,It_Br	0.00452646	0.000223898	20.2166
SAR;REG,PUST	0.00411101	0.000203262	20.2252
CIN;SAM,SAR	0.00331675	0.000163934	20.2323
PMT;MPIS,CIN	0.00611256	0.000301998	20.2404
CHAR;PINZG,PROropa	0.00962753	0.000475557	20.2447
POD;REG,GARF	0.00563163	0.000278115	20.2493
ROS_Sic;RMG,It_Si	0.00579118	0.000285913	20.2551
PMT;POD,MDN	0.00524558	0.000258964	20.256
PINZG;It_Ho,REND	0.00902975	0.000445743	20.2578
SAR;REG,PINZG	0.00420578	0.00020759	20.2601
PMT;MPIS,CHIAN	0.00911982	0.000449814	20.2747
LIM;PONTR,PROropa	0.00995062	0.000490651	20.2804
ROS_Sic;PUST,CIN	0.00405042	0.000199658	20.2868
CAB;MPIS,PONTR	0.00920725	0.000453766	20.2907
ROS_Sic;MPIS,RMG	0.00791018	0.000389663	20.3001
POD;PONTR,GARF	0.00686356	0.000338073	20.302
PMT;ROS_Sic,PINZG	0.00495303	0.00024377	20.3185
LIM;MARCH,It_Si	0.00883981	0.000435059	20.3186
ROS_Sic;CAB,MRM	0.0056496	0.000277993	20.3228
ROS_Sic;CAB,CALV	0.00625296	0.000307516	20.3338
ROS_Sic;PONTR,CHIAN	0.00677656	0.000333239	20.3355
CAB;MPIS,GARF	0.00933579	0.000459019	20.3386
ROS_Sic;CAB,CIN	0.00385536	0.000189337	20.3625
LIM;PMT,It_Si	0.00905408	0.000444545	20.3671
LIM;MARCH,PROropa	0.00873869	0.000428332	20.4017
CIN;PONTR,CHIAN	0.00640862	0.000314073	20.4049
PMT;CHAR,SAR	0.00500216	0.000245087	20.4097
SAR;AGER,PINZG	0.00462569	0.000226543	20.4186
POD;PUST,CIN	0.00380026	0.000186063	20.4246
PINZG;It_Ho,VAR-OTT	0.00930936	0.000455679	20.4296
PMT;REG,POD	0.0052906	0.00025896	20.4302
Sardo-Bruna;RMG,CALV	0.0142961	0.00069975	20.4303
ROS_Sic;BUR,RMG	0.00599704	0.000293452	20.4362
ROS_Sic;It_Ho,CIN	0.00476473	0.000233144	20.4369
SAR;PMT,MDN	0.00348731	0.000170591	20.4426
CHAR;PUST,CALV	0.0115295	0.000563881	20.4466
PMT;AGER,VAR-OTT	0.00540287	0.00026416	20.453
PMT;MDN,Sardo-Bruna	0.00594073	0.000290441	20.4542
LIM;PONTR,It_Br	0.0109109	0.000533403	20.4553
CIN;PUST,CALV	0.00637017	0.000311201	20.4696
Sardo-Bruna;CHAR,PINZG	0.00737968	0.000360508	20.4702
ROS_Sic;RMG,REND	0.00598388	0.000292317	20.4705
ROS_Sic;CHAR,RMG	0.00563399	0.000275178	20.474
CHAR;MARCH,It_Br	0.0117164	0.000572209	20.4757
LIM;MDN,It_Si	0.0100419	0.000490422	20.4761
Sardo-Bruna;CALV,MOD	0.0112467	0.000549073	20.4831
SAR;CAB,VAR-OTT	0.00328275	0.00016024	20.4864
PMT;BUR,CIN	0.0057239	0.000279333	20.4913
CIN;CALV,Sardo-Bruna	0.00612739	0.000299017	20.4918
PMT;REG,CIN	0.00550099	0.000268431	20.4931
CHAR;PINZG,It_Si	0.00972427	0.000474164	20.5082
AGER;MPIS,BUR	0.0100534	0.000490196	20.509
PMT;REG,SAR	0.00502831	0.000245171	20.5094
CHAR;MRM,It_Br	0.0112919	0.000550331	20.5184
CIN;PROropa,CALV	0.0059757	0.000291195	20.5213
PMT;POD,Sardo-Bruna	0.00507386	0.000247155	20.5291
PMT;It_Si,VAR-OTT	0.00549216	0.000267479	20.533
CHAR;RMG,REND	0.0117239	0.000570718	20.5424
POD;CIN,MDN	0.00361816	0.000176006	20.5571
PMT;It_Br,It_Si	0.006835	0.000332444	20.5599
LIM;CHAR,MPIS	0.00900524	0.00043783	20.5679
LIM;MDN,It_Br	0.0117025	0.000568773	20.575
Sardo-Bruna;SAR,CIN	0.00567683	0.000275787	20.5841
MARCH;RMG,GARF	0.00828672	0.000402195	20.6037
ROS_Sic;BUR,MRM	0.00650094	0.000315455	20.6081
AGER;It_Ho,MOD	0.0100216	0.000485861	20.6265
ROS_Sic;PUST,MRM	0.00606893	0.000294214	20.6276
PMT;SAR,PINZG	0.00483366	0.000234318	20.6286
CIN;SAM,MARCH	0.00351838	0.000170543	20.6305
PMT;AGER,CIN	0.00570866	0.000276695	20.6316
SAR;PUST,VAR-OTT	0.0037998	0.000184148	20.6345
CAB;It_Ho,Sardo-Bruna	0.00648371	0.000314115	20.6412
MARCH;PONTR,RMG	0.00836227	0.000404915	20.6519
PINZG;It_Ho,SAR	0.00938563	0.000453955	20.6753
ROS_Sic;It_Ho,CHIAN	0.00667079	0.000322543	20.6819
Sardo-Bruna;MRM,CALV	0.0131018	0.000633365	20.6861
SAR;POD,VAR-OTT	0.00310565	0.000150102	20.6902
SAR;PINZG,VAR-OTT	0.00372539	0.000180026	20.6936
SAR;REG,POD	0.00331894	0.000160313	20.7029
AGER;It_Ho,SAM	0.00952214	0.000459808	20.7089
ROS_Sic;AGER,CALV	0.00658591	0.000317809	20.7229
PMT;LIM,It_Si	0.00612958	0.000295786	20.723
ROS_Sic;BUR,CIN	0.00453998	0.000219054	20.7254
PMT;CIN,Sardo-Bruna	0.00506857	0.000244196	20.7562
ROS_Sic;GARF,MRM	0.00686149	0.000330573	20.7564
LIM;SAM,It_Si	0.00886419	0.00042677	20.7704
Sardo-Bruna;SAM,SAR	0.00585523	0.000281896	20.7708
MARCH;RMG,REND	0.00804427	0.000386795	20.7973
PMT;SAM,MDN	0.00518839	0.00024936	20.8069
POD;CAB,CIN	0.00386125	0.000185515	20.8137
CAB;PONTR,It_Br	0.00737106	0.000353972	20.8238
ROS_Sic;LIM,RMG	0.00551825	0.000264997	20.8239
ROS_Sic;MPIS,CALV	0.0104043	0.000499547	20.8275
LIM;It_Br,PROropa	0.00974791	0.000467826	20.8366
CHAR;PINZG,CALV	0.0112615	0.000540385	20.8398
CIN;It_Ho,POD	0.0049348	0.00023673	20.8457
Sardo-Bruna;SAM,CALV	0.0102222	0.000490265	20.8503
PMT;VAR-OTT,MOD	0.0050641	0.000242782	20.8586
PMT;POD,VAR-OTT	0.00511389	0.000245125	20.8623
LIM;PMT,It_Br	0.0103638	0.000496636	20.8679
PMT;CIN,PINZG	0.00551366	0.000264163	20.8722
Sardo-Bruna;CIN,CALV	0.0100006	0.000479121	20.8728
PINZG;It_Ho,GARF	0.0106219	0.000508631	20.8833
LIM;CHIAN,It_Si	0.0089729	0.00042966	20.8837
CAB;BUR,It_Br	0.00717178	0.000343274	20.8923
Sardo-Bruna;CHAR,BUR	0.00772058	0.000369382	20.9013
ROS_Sic;LIM,CHIAN	0.00582476	0.000278468	20.9172
PMT;MPIS,POD	0.00657328	0.000313994	20.9344
PMT;ROS_Sic,CAB	0.0050426	0.000240858	20.936
CAB;RMG,It_Br	0.00776565	0.000370766	20.9448
ROS_Sic;CHAR,MRM	0.00573929	0.000273861	20.9569
Sardo-Bruna;It_Ho,CIN	0.00837595	0.000399571	20.9624
ROS_Sic;MDN,CALV	0.00684559	0.000326535	20.9644
CHAR;PUST,PONTR	0.0118648	0.000565759	20.9715
Sardo-Bruna;ROS_Sic,CHIAN	0.00922399	0.000439798	20.9732
CIN;MPIS,CALV	0.00990552	0.000472208	20.977
CIN;ROS_Sic,AGER	0.0040471	0.000192871	20.9834
LIM;PMT,PROropa	0.00888222	0.000423255	20.9855
MARCH;MPIS,REG	0.012736	0.000606863	20.9865
MARCH;RMG,MRM	0.00838844	0.000399581	20.9931
CAB;MPIS,REND	0.00809223	0.000385446	20.9945
ROS_Sic;PUST,CALV	0.0066804	0.000318099	21.001
ROS_Sic;CHIAN,Sardo-Bruna	0.00576476	0.000274466	21.0036
LIM;MPIS,PUST	0.0114417	0.000544658	21.007
CIN;MRM,It_Si	0.00545991	0.000259855	21.0113
CHAR;RMG,It_Br	0.0123068	0.000585364	21.0242
LIM;PUST,It_Br	0.0110133	0.000523237	21.0485
LIM;MPIS,GARF	0.0127231	0.000604314	21.0538
SAR;It_Ho,CIN	0.00412681	0.000195985	21.0567
PMT;CAB,It_Si	0.00551922	0.000262072	21.06
AGER;It_Ho,PUST	0.00932595	0.000442797	21.0615
CIN;PINZG,CALV	0.00600078	0.00028481	21.0694
PMT;CAB,CIN	0.00491653	0.000233251	21.0783
MARCH;RMG,It_Si	0.00830324	0.000393906	21.0792
ROS_Sic;RMG,GARF	0.00718131	0.000340674	21.0797
SAR;MDN,PROropa	0.00416843	0.000197736	21.0807
PINZG;ROS_Sic,It_Ho	0.0100567	0.000477027	21.0821
LIM;POD,It_Si	0.00894093	0.00042391	21.0916
PMT;AGER,SAR	0.00582963	0.000276352	21.095
CIN;CHAR,MRM	0.00572878	0.000271424	21.1064
CHAR;PUST,MRM	0.0112626	0.000533595	21.107
MARCH;PONTR,MRM	0.0102778	0.000486733	21.1159
LIM;SAM,PROropa	0.00900566	0.000426429	21.1188
CHAR;MPIS,It_Si	0.0109533	0.00051835	21.1311
AGER;ROS_Sic,It_Ho	0.00974911	0.000461044	21.1457
PMT;ROS_Sic,REG	0.00534677	0.000252831	21.1476
CIN;CAB,CALV	0.00613779	0.000290166	21.1527
ROS_Sic;AGER,RMG	0.00626972	0.000296277	21.1616
CIN;CHAR,CALV	0.00614873	0.000290536	21.1634
PMT;POD,GARF	0.00643621	0.000304097	21.165
ROS_Sic;MARCH,PONTR	0.0064887	0.000306424	21.1756
POD;REND,CIN	0.00373651	0.000176333	21.19
CHAR;CALV,Sardo-Bruna	0.0117558	0.000554506	21.2004
ROS_Sic;RMG,Sardo-Bruna	0.0057197	0.000269737	21.2047
CHAR;PMT,CALV	0.0121404	0.000572428	21.2087
CAB;It_Br,PINZG	0.00743435	0.000350434	21.2147
SAM;MPIS,GARF	0.0124326	0.000585986	21.2165
MARCH;MRM,It_Br	0.00991669	0.000466972	21.2362
CAB;MPIS,It_Si	0.00872256	0.00041071	21.2378
PMT;ROS_Sic,GARF	0.00623371	0.000293475	21.241
LIM;CHIAN,It_Br	0.0107681	0.000506746	21.2495
ROS_Sic;GARF,CIN	0.00436724	0.000205468	21.2551
CAB;It_Br,MOD	0.00767679	0.000361051	21.2623
AGER;It_Ho,MRM	0.0109197	0.000513487	21.2658
LIM;PUST,GARF	0.0110313	0.000518698	21.2673
CHAR;CHIAN,PROropa	0.00956124	0.000449522	21.2698
PMT;SAM,VAR-OTT	0.00511037	0.000240241	21.2718
ROS_Sic;LIM,MARCH	0.00539739	0.000253692	21.2753
CIN;CAB,MRM	0.00545907	0.00025658	21.2763
SAR;BUR,It_Si	0.00439652	0.000206633	21.2769
PINZG;It_Ho,CIN	0.0102794	0.000482787	21.2918
CAB;MPIS,BUR	0.0086822	0.000407698	21.2957
CHAR;POD,It_Si	0.010027	0.000470426	21.3147
ROS_Sic;CIN,CALV	0.00453854	0.000212871	21.3206
LIM;POD,PROropa	0.00896101	0.000420146	21.3283
CIN;LIM,CALV	0.00596202	0.00027952	21.3295
ROS_Sic;BUR,CHIAN	0.00668369	0.000313354	21.3295
CIN;AGER,MRM	0.0054267	0.000254366	21.3342
SAR;PMT,PUST	0.0037911	0.000177695	21.3348
LIM;ROS_Sic,It_Si	0.00861673	0.00040384	21.337
PMT;RMG,SAR	0.00546841	0.000256161	21.3475
SAR;PMT,POD	0.00305664	0.000143162	21.351
POD;GARF,It_Si	0.0065142	0.000305072	21.353
SAR;CALV,MOD	0.00605996	0.000283697	21.3607
CIN;ROS_Sic,PUST	0.00422832	0.000197893	21.3666
PINZG;It_Ho,CAB	0.00951151	0.000445125	21.3682
CHAR;GARF,It_Si	0.0104092	0.000486733	21.3858
CHAR;SAM,PROropa	0.0103203	0.000482391	21.3939
SAM;ROS_Sic,MPIS	0.00580151	0.000271151	21.3958
LIM;MPIS,It_Br	0.0127147	0.000594062	21.403
CHAR;MPIS,PROropa	0.0109368	0.000510882	21.4077
CHAR;CHIAN,It_Si	0.00935685	0.000437	21.4116
CIN;MRM,Sardo-Bruna	0.00522515	0.000243879	21.4252
PMT;Sardo-Bruna,VAR-OTT	0.00591436	0.000275811	21.4435
MARCH;CHAR,RMG	0.00816983	0.000380957	21.4455
CIN;AGER,RMG	0.00588369	0.000274351	21.4459
ROS_Sic;AGER,CHIAN	0.00664575	0.000309845	21.4486
MARCH;RMG,It_Br	0.00876029	0.000408256	21.4579
LIM;ROS_Sic,PROropa	0.0084291	0.000392287	21.4871
CHAR;PONTR,CALV	0.0127243	0.000591594	21.5086
LIM;RMG,It_Br	0.0114157	0.000530614	21.5141
POD;GARF,PROropa	0.00624363	0.000290126	21.5204
LIM;MARCH,It_Br	0.0109088	0.00050686	21.5223
PMT;CAB,VAR-OTT	0.00529479	0.000245962	21.5269
CIN;MPIS,PONTR	0.00886246	0.000411625	21.5304
AGER;BUR,CALV	0.0106781	0.000495829	21.5359
CHAR;CIN,It_Si	0.00965603	0.000448319	21.5383
CHAR;PONTR,It_Si	0.0114825	0.000532683	21.556
POD;ROS_Sic,MDN	0.00402367	0.000186582	21.5652
CIN;It_Ho,PONTR	0.00790325	0.000366431	21.5682
ROS_Sic;It_Ho,MRM	0.00716408	0.000332143	21.5692
CIN;MPIS,It_Br	0.0101633	0.000470912	21.5821
Sardo-Bruna;MRM,CHIAN	0.0128291	0.000594366	21.5846
CIN;SAM,POD	0.00342884	0.000158796	21.5927
CIN;MARCH,BUR	0.0052342	0.000242375	21.5954
CIN;CHAR,RMG	0.00580425	0.000268642	21.6059
POD;MDN,It_Br	0.00720548	0.000333144	21.6287
Sardo-Bruna;AGER,It_Ho	0.0083701	0.000386629	21.6489
PMT;AGER,It_Si	0.00609555	0.000281483	21.6551
SAR;RMG,CALV	0.00947905	0.000437726	21.6552
ROS_Sic;PONTR,RMG	0.00671844	0.000310058	21.6683
CIN;CHIAN,MDN	0.00656077	0.000302736	21.6716
ROS_Sic;MPIS,REG	0.00865226	0.000399153	21.6766
CIN;RMG,PINZG	0.00580339	0.000267611	21.6859
LIM;MPIS,REG	0.0117245	0.000540529	21.6908
Sardo-Bruna;CHIAN,MOD	0.0114005	0.000525361	21.7002
POD;REG,CIN	0.00382399	0.000176113	21.7133
LIM;PONTR,VAR-OTT	0.0102686	0.00047279	21.7191
Sardo-Bruna;RMG,CHIAN	0.0140393	0.000646137	21.728
SAR;REG,BUR	0.00420716	0.000193593	21.732
Sardo-Bruna;RMG,MOD	0.011285	0.000519221	21.7344
POD;CIN,It_Si	0.00400642	0.000184283	21.7406
SAR;SAM,CALV	0.00528542	0.00024311	21.7408
PMT;It_Ho,CIN	0.0065799	0.000302639	21.7418
CIN;ROS_Sic,MARCH	0.0037687	0.000173298	21.7469
CAB;LIM,MPIS	0.00880109	0.000404692	21.7477
ROS_Sic;MARCH,PROropa	0.00570698	0.000262396	21.7494
MARCH;CAB,RMG	0.00821037	0.000377495	21.7496
LIM;PONTR,CALV	0.012303	0.000565646	21.7503
MARCH;REG,RMG	0.00824797	0.00037886	21.7705
CIN;It_Ho,It_Br	0.0079931	0.000367044	21.777
MARCH;MPIS,MDN	0.0129108	0.000592858	21.7773
Sardo-Bruna;SAM,CHIAN	0.0101785	0.000467228	21.7848
SAR;REG,PROropa	0.00458586	0.000210486	21.7869
MARCH;RMG,Sardo-Bruna	0.00820271	0.000376479	21.788
LIM;MPIS,PMT	0.0109879	0.000504305	21.7883
AGER;BUR,RMG	0.0108478	0.000497754	21.7936
PMT;ROS_Sic,MDN	0.00507857	0.000233025	21.7941
ROS_Sic;MARCH,BUR	0.00600548	0.00027547	21.8008
MARCH;BUR,RMG	0.0081241	0.000372603	21.8036
POD;ROS_Sic,AGER	0.00435969	0.000199943	21.8047
ROS_Sic;It_Ho,POD	0.0059793	0.000274197	21.8066
MARCH;REND,MRM	0.00990422	0.000454154	21.8081
LIM;MPIS,REND	0.0125755	0.000576572	21.8107
MARCH;LIM,RMG	0.00825339	0.000378382	21.8123
MARCH;RMG,PINZG	0.00814884	0.000373488	21.8182
PMT;Sardo-Bruna,It_Si	0.00589409	0.000270107	21.8213
CHAR;PONTR,RMG	0.0130217	0.000596725	21.8219
POD;AGER,CIN	0.00403282	0.000184806	21.8219
SAR;CHAR,PMT	0.00373383	0.000171059	21.8277
LIM;PINZG,It_Si	0.00989189	0.000453132	21.8301
AGER;BUR,Sardo-Bruna	0.00815775	0.000373645	21.8329
CHAR;It_Br,MOD	0.0117554	0.000538422	21.833
BUR;AGER,It_Ho	0.00725255	0.00033217	21.8339
CHAR;PUST,RMG	0.012159	0.000556855	21.8351
CIN;LIM,MRM	0.00553934	0.000253663	21.8374
SAR;BUR,VAR-OTT	0.00382135	0.000174979	21.8389
LIM;CHAR,PONTR	0.00838301	0.000383817	21.8412
LIM;REG,It_Si	0.0105835	0.000484543	21.8422
SAR;MRM,CALV	0.00817346	0.000374088	21.8491
CIN;RMG,REND	0.00603067	0.000275901	21.8581
SAR;RMG,MOD	0.00595113	0.000272085	21.8723
LIM;PUST,PONTR	0.011026	0.000503967	21.8783
ROS_Sic;REND,CHIAN	0.00609087	0.000278333	21.8834
LIM;MPIS,PONTR	0.0119066	0.000544082	21.8838
LIM;CIN,It_Si	0.00899283	0.000410899	21.8858
LIM;It_Br,It_Si	0.0110692	0.000505754	21.8865
LIM;MPIS,MDN	0.0121996	0.000557179	21.8953
Sardo-Bruna;ROS_Sic,RMG	0.00926905	0.000423282	21.898
Sardo-Bruna;CIN,CHIAN	0.010019	0.000457528	21.8981
ROS_Sic;CAB,RMG	0.00607764	0.000277487	21.9025
PMT;SAR,REND	0.00572071	0.000261164	21.9047
ROS_Sic;MARCH,Sardo-Bruna	0.00564952	0.000257861	21.9092
CHAR;PUST,GARF	0.0112846	0.000515014	21.9112
CIN;RMG,It_Si	0.00594874	0.000271268	21.9294
CAB;SAM,It_Br	0.00745505	0.000339905	21.9327
MARCH;RMG,MOD	0.00791194	0.000360636	21.9388
PMT;SAR,CALV	0.00571404	0.00026038	21.945
ROS_Sic;MARCH,It_Si	0.00562047	0.000255944	21.9597
LIM;It_Si,VAR-OTT	0.00931464	0.000424115	21.9626
ROS_Sic;MPIS,BUR	0.00860921	0.000391874	21.9693
CIN;MPIS,RMG	0.00751678	0.000342082	21.9737
AGER;BUR,PONTR	0.0111451	0.000507142	21.9762
CHAR;PMT,It_Si	0.01063	0.000483577	21.9819
LIM;CIN,PROropa	0.00886661	0.000403333	21.9833
CHAR;CAB,CALV	0.0117567	0.00053457	21.9929
CHAR;CHIAN,It_Br	0.0111323	0.000506054	21.9983
CHAR;MDN,CALV	0.0127253	0.000578095	22.0124
CHAR;POD,PROropa	0.0105505	0.000479271	22.0136
LIM;REG,It_Br	0.011037	0.000501278	22.0177
PMT;ROS_Sic,VAR-OTT	0.00503577	0.000228679	22.0211
LIM;PUST,It_Si	0.0106767	0.000484362	22.0429
CIN;ROS_Sic,MDN	0.00412574	0.000187152	22.0448
ROS_Sic;MRM,CALV	0.00920007	0.000417317	22.0458
PMT;ROS_Sic,Sardo-Bruna	0.00548027	0.00024857	22.0471
SAR;ROS_Sic,CALV	0.00486335	0.000220588	22.0472
CHAR;LIM,CALV	0.00880436	0.000399272	22.0511
SAR;REND,VAR-OTT	0.00359717	0.000163108	22.0539
PMT;SAR,VAR-OTT	0.00506488	0.000229608	22.0588
LIM;It_Br,MOD	0.0112947	0.000511771	22.0698
PMT;It_Br,Sardo-Bruna	0.0105829	0.000479349	22.0776
ROS_Sic;CAB,CHIAN	0.0062104	0.000281261	22.0805
ROS_Sic;CIN,PINZG	0.00454206	0.000205698	22.0812
ROS_Sic;It_Ho,It_Br	0.0084788	0.000383831	22.0899
PMT;SAR,MDN	0.00524868	0.000237567	22.0935
POD;CIN,VAR-OTT	0.00368474	0.000166772	22.0945
CHAR;REND,MRM	0.0114125	0.00051633	22.1032
LIM;CHAR,CALV	0.00939017	0.000424711	22.1096
CHAR;PONTR,It_Br	0.0123748	0.000559635	22.1123
LIM;PINZG,PROropa	0.00929176	0.000420109	22.1175
CHAR;MDN,It_Si	0.0113111	0.000511314	22.1216
CIN;BUR,CHIAN	0.00605771	0.000273781	22.1261
ROS_Sic;MARCH,REND	0.00607214	0.000274409	22.1281
[truncated: 11,486 more rows]
