# Supplementary material for: Conservation status and historical relatedness of Italian cattle breeds
Source: Genet Sel Evol. 2018 Jun 26;50:35. doi: 10.1186/s12711-018-0406-x (PMC6019226; doi:10.1186/s12711-018-0406-x)
Supplement: Supplementary file 12 — Additional file 12: Table S5. Results of the f4 test. [file 12711_2018_406_MOESM12_ESM.xls]

## Sheet: f4 statistics
Breeds (A, B; C, D)	f4 statistics	SE	Z-score
ROS_Sic,LIM;PMT,MOD	-0.0123303	0.000337394	-36.5458
ROS_Sic,LIM;CHAR,MOD	-0.0139018	0.000399211	-34.8232
ROS_Sic,LIM;PUST,MOD	-0.0121908	0.000350082	-34.8226
ROS_Sic,LIM;REG,MOD	-0.0115058	0.000331553	-34.7026
ROS_Sic,PMT;LIM,MOD	-0.0112917	0.00033644	-33.5624
ROS_Sic,LIM;CAB,MOD	-0.0116906	0.000352996	-33.1183
ROS_Sic,LIM;AGER,MOD	-0.0116659	0.000352891	-33.058
ROS_Sic,It_S;LIM,SAM	-0.0106037	0.000325953	-32.5313
ROS_Sic,LIM;BUR,MOD	-0.0116171	0.000358284	-32.4244
ROS_Sic,CHAR;LIM,MOD	-0.0133556	0.00041224	-32.3977
ROS_Sic,PROropa;LIM,SAM	-0.0104622	0.000334095	-31.3151
ROS_Sic,PUST;LIM,MOD	-0.011087	0.000361512	-30.6683
ROS_Sic,AGER;LIM,MOD	-0.0111023	0.000362599	-30.6188
ROS_Sic,LIM;PMT,SAM	-0.00905638	0.000300662	-30.1214
ROS_Sic,CAB;LIM,MOD	-0.0111634	0.000373883	-29.8579
ROS_Sic,BUR;LIM,MOD	-0.0108675	0.000366747	-29.6321
ROS_Sic,REG;LIM,MOD	-0.0102757	0.000349469	-29.4037
ROS_Sic,LIM;PMT,CIN	-0.00651118	0.000230217	-28.2828
ROS_Sic,LIM;REG,SAM	-0.00823179	0.000294565	-27.9455
ROS_Sic,VAR-OTT;LIM,SAM	-0.00828851	0.000298113	-27.8032
ROS_Sic,PMT;LIM,SAM	-0.00816727	0.000296063	-27.5862
ROS_Sic,LIM;PUST,SAM	-0.00891679	0.000324255	-27.4993
ROS_Sic,LIM;CHAR,SAM	-0.0106278	0.000393053	-27.0392
ROS_Sic,LIM;It_HOL,MOD	-0.0109172	0.000405614	-26.9151
ROS_Sic,LIM;CAB,SAM	-0.00841666	0.000318945	-26.3891
ROS_Sic,LIM;AGER,SAM	-0.00839191	0.000319835	-26.2383
ROS_Sic,LIM;MPIS,MOD	-0.0106711	0.00040706	-26.215
ROS_Sic,LIM;CHAR,CIN	-0.00808264	0.000314011	-25.74
ROS_Sic,LIM;MARCH,MOD	-0.00790461	0.000307135	-25.7366
ROS_Sic,CHAR;LIM,SAM	-0.0104124	0.00040458	-25.7364
ROS_Sic,AGER;LIM,SAM	-0.00786869	0.000307115	-25.6213
ROS_Sic,LIM;REG,CIN	-0.00568659	0.000222166	-25.5961
ROS_Sic,PMT;LIM,CIN	-0.0058417	0.000231893	-25.1913
ROS_Sic,Sardo-Bruna;LIM,SAM	-0.00759462	0.000304212	-24.9649
ROS_Sic,REND;LIM,SAM	-0.00786059	0.000315396	-24.9229
ROS_Sic,REG;LIM,SAM	-0.00739515	0.000297503	-24.8574
ROS_Sic,CHAR;LIM,CIN	-0.00771923	0.000314096	-24.576
ROS_Sic,LIM;CAB,CIN	-0.00587146	0.000239781	-24.4868
ROS_Sic,PUST;LIM,SAM	-0.00795019	0.000329236	-24.1473
ROS_Sic,LIM;PUST,CIN	-0.00637159	0.000264345	-24.1034
ROS_Sic,BUR;LIM,SAM	-0.00792314	0.000329932	-24.0144
ROS_Sic,LIM;BUR,CIN	-0.00579797	0.000241644	-23.9939
ROS_Sic,CAB;LIM,SAM	-0.00775844	0.000323363	-23.993
ROS_Sic,It_HOL;LIM,MOD	-0.0100811	0.000421014	-23.9447
ROS_Sic,SAR;LIM,SAM	-0.00632111	0.000264701	-23.8802
ROS_Sic,MDN;LIM,SAM	-0.00726237	0.000304604	-23.842
ROS_Sic,LIM;AGER,CIN	-0.00584671	0.000247639	-23.6098
ROS_Sic,It_Br;LIM,SAM	-0.00826395	0.000357502	-23.1158
ROS_Sic,PINZG;LIM,SAM	-0.0072213	0.000322591	-22.3853
ROS_Sic,It_S;LIM,MARCH	-0.00599743	0.00027785	-21.5851
ROS_Sic,PROropa;LIM,MARCH	-0.00609855	0.000284255	-21.4545
ROS_Sic,LIM;PMT,POD	-0.00413426	0.000195967	-21.0967
ROS_Sic,PUST;LIM,CIN	-0.00563311	0.000269267	-20.9202
ROS_Sic,MPIS;LIM,MOD	-0.00936082	0.000451175	-20.7476
ROS_Sic,CAB;LIM,CIN	-0.00532804	0.000257095	-20.724
ROS_Sic,It_HOL;LIM,SAM	-0.00734693	0.000364437	-20.1597
ROS_Sic,REG;LIM,CIN	-0.00486288	0.000241347	-20.149
ROS_Sic,LIM;It_HOL,SAM	-0.00764318	0.000385008	-19.852
ROS_Sic,AGER;LIM,CIN	-0.00492702	0.000248847	-19.7994
ROS_Sic,PONTR;LIM,SAM	-0.00741622	0.000375766	-19.7363
ROS_Sic,LIM;PMT,MARCH	-0.00442573	0.000225521	-19.6245
ROS_Sic,LIM;MPIS,SAM	-0.00739711	0.000387388	-19.0948
ROS_Sic,BUR;LIM,CIN	-0.00456993	0.000243823	-18.7428
ROS_Sic,LIM;SAM,MOD	-0.00327397	0.000180822	-18.1061
ROS_Sic,LIM;CHAR,POD	-0.00570571	0.000322995	-17.665
ROS_Sic,LIM;CHAR,MRM	-0.00620814	0.000355053	-17.4851
ROS_Sic,LIM;PMT,MRM	-0.00463668	0.000265452	-17.4671
ROS_Sic,MARCH;LIM,MOD	-0.00541534	0.000310493	-17.4411
ROS_Sic,GARF;LIM,SAM	-0.00597875	0.000343961	-17.382
ROS_Sic,LIM;PMT,RMG	-0.00430487	0.000248482	-17.3247
ROS_Sic,LIM;CHAR,MARCH	-0.00599719	0.000346237	-17.3211
ROS_Sic,LIM;PUST,MARCH	-0.00428614	0.000250741	-17.0939
ROS_Sic,LIM;CHAR,CHIAN	-0.00556982	0.000326796	-17.0437
ROS_Sic,CHAR;LIM,POD	-0.0057652	0.000338639	-17.0246
ROS_Sic,LIM;PUST,POD	-0.00399466	0.00023964	-16.6694
ROS_Sic,LIM;REG,MARCH	-0.00360114	0.00021809	-16.5122
ROS_Sic,LIM;It_HOL,CIN	-0.00509798	0.000309406	-16.4767
ROS_Sic,LIM;CHAR,RMG	-0.00587633	0.000360745	-16.2894
ROS_Sic,LIM;REG,POD	-0.00330966	0.000204554	-16.1799
ROS_Sic,CHAR;LIM,MARCH	-0.00579789	0.000360766	-16.0711
ROS_Sic,LIM;CAB,MARCH	-0.00378601	0.000236992	-15.9752
ROS_Sic,LIM;PUST,MRM	-0.00449709	0.000281961	-15.9494
ROS_Sic,LIM;PMT,CHIAN	-0.00399836	0.00025239	-15.842
ROS_Sic,LIM;PUST,RMG	-0.00416528	0.000263856	-15.7862
ROS_Sic,LIM;CHAR,CALV	-0.00586082	0.000376609	-15.5621
ROS_Sic,LIM;PMT,CALV	-0.00428936	0.000280155	-15.3107
ROS_Sic,CHAR;LIM,MRM	-0.00565529	0.000371621	-15.2179
ROS_Sic,LIM;CAB,POD	-0.00349453	0.000229911	-15.1995
ROS_Sic,LIM;REG,RMG	-0.00348028	0.000229617	-15.1569
ROS_Sic,MPIS;LIM,SAM	-0.00619847	0.000412463	-15.0279
ROS_Sic,LIM;MPIS,CIN	-0.00485191	0.000325385	-14.9113
ROS_Sic,CHAR;LIM,RMG	-0.00576059	0.000387168	-14.8788
ROS_Sic,LIM;REG,MRM	-0.00381209	0.000257232	-14.8197
ROS_Sic,LIM;BUR,POD	-0.00342104	0.000233789	-14.633
ROS_Sic,LIM;PUST,CALV	-0.00414977	0.000284474	-14.5875
ROS_Sic,PMT;LIM,POD	-0.00312386	0.000215541	-14.4931
ROS_Sic,LIM;PUST,CHIAN	-0.00385877	0.000267139	-14.4448
ROS_Sic,LIM;CAB,MRM	-0.00399696	0.000278861	-14.3332
ROS_Sic,CHAR;LIM,CHIAN	-0.00492717	0.000343784	-14.3321
ROS_Sic,VAR-OTT;LIM,MARCH	-0.00334593	0.000233741	-14.3147
ROS_Sic,LIM;AGER,MARCH	-0.00376126	0.000270008	-13.9302
ROS_Sic,LIM;BUR,MRM	-0.00392347	0.000285025	-13.7654
ROS_Sic,LIM;REG,CALV	-0.00346477	0.000255081	-13.583
ROS_Sic,LIM;CAB,CHIAN	-0.00335864	0.000248849	-13.4967
ROS_Sic,LIM;AGER,POD	-0.00346979	0.000257409	-13.4797
ROS_Sic,LIM;AGER,MRM	-0.00397221	0.000295375	-13.448
ROS_Sic,LIM;REG,CHIAN	-0.00317377	0.00023625	-13.4339
ROS_Sic,LIM;CAB,RMG	-0.00366515	0.000275016	-13.3271
ROS_Sic,PMT;LIM,MARCH	-0.00317889	0.000239666	-13.2638
ROS_Sic,LIM;CAB,CALV	-0.00364964	0.00027712	-13.1699
ROS_Sic,CHAR;LIM,CALV	-0.0053107	0.000403775	-13.1526
ROS_Sic,LIM;PONTR,POD	-0.00357999	0.00027346	-13.0915
ROS_Sic,PMT;LIM,MRM	-0.00339584	0.000264863	-12.8211
ROS_Sic,Sardo-Bruna;LIM,MARCH	-0.00327776	0.000256321	-12.7877
ROS_Sic,LIM;AGER,CHIAN	-0.00333389	0.000264316	-12.6133
ROS_Sic,CAB;LIM,MRM	-0.0035338	0.000280722	-12.5883
ROS_Sic,BUR;LIM,POD	-0.00303241	0.000242371	-12.5114
ROS_Sic,LIM;AGER,RMG	-0.0036404	0.000291656	-12.4818
ROS_Sic,It_HOL;LIM,CIN	-0.0036452	0.00029385	-12.4049
ROS_Sic,LIM;BUR,CHIAN	-0.00328515	0.0002671	-12.2993
ROS_Sic,LIM;BUR,RMG	-0.00359166	0.000293594	-12.2334
ROS_Sic,It_Br;LIM,MARCH	-0.00392844	0.000324372	-12.1109
ROS_Sic,POD;LIM,SAM	-0.00307696	0.000254695	-12.081
ROS_Sic,CHIAN;LIM,SAM	-0.00353762	0.000294574	-12.0093
ROS_Sic,CAB;LIM,MARCH	-0.0031836	0.000269166	-11.8276
ROS_Sic,LIM;PONTR,RMG	-0.00375061	0.000317424	-11.8158
ROS_Sic,LIM;BUR,CALV	-0.00357615	0.000304052	-11.7616
ROS_Sic,PUST;LIM,POD	-0.00310193	0.000263918	-11.7534
ROS_Sic,BUR;LIM,MARCH	-0.00310444	0.000264924	-11.7182
ROS_Sic,PUST;LIM,MRM	-0.0036146	0.000308664	-11.7105
ROS_Sic,LIM;AGER,CALV	-0.00362489	0.000309562	-11.7097
ROS_Sic,MPIS;LIM,CIN	-0.00392485	0.000341199	-11.5031
ROS_Sic,CAB;LIM,POD	-0.00285785	0.000250199	-11.4223
ROS_Sic,PROropa;LIM,It_HOL	-0.00355303	0.000311449	-11.4081
ROS_Sic,REND;LIM,MARCH	-0.00319831	0.000281583	-11.3583
ROS_Sic,PMT;LIM,CHIAN	-0.00290427	0.000257812	-11.2651
ROS_Sic,PUST;LIM,MARCH	-0.00318911	0.00028758	-11.0895
ROS_Sic,SAR;LIM,MARCH	-0.00221664	0.000201079	-11.0237
ROS_Sic,CAB;LIM,CHIAN	-0.002973	0.000278514	-10.6745
ROS_Sic,PMT;LIM,RMG	-0.00291852	0.000273475	-10.672
ROS_Sic,AGER;LIM,MRM	-0.00316516	0.000298517	-10.6029
ROS_Sic,CHAR;LIM,GARF	-0.00362132	0.000343649	-10.5379
ROS_Sic,REG;LIM,POD	-0.00235543	0.000223642	-10.5322
ROS_Sic,CHAR;LIM,SAR	-0.0031233	0.0002977	-10.4914
ROS_Sic,BUR;LIM,RMG	-0.00311287	0.000299215	-10.4035
ROS_Sic,PMT;LIM,CALV	-0.00307399	0.000296342	-10.3731
ROS_Sic,LIM;CHAR,It_HOL	-0.00298466	0.000293529	-10.1682
ROS_Sic,LIM;CHAR,GARF	-0.00374991	0.000370032	-10.134
ROS_Sic,AGER;LIM,POD	-0.0026284	0.00025937	-10.1338
ROS_Sic,CAB;LIM,RMG	-0.00310576	0.000306952	-10.1181
ROS_Sic,LIM;CHAR,SAR	-0.00297252	0.000296263	-10.0334
ROS_Sic,LIM;MARCH,CIN	-0.00208545	0.000208391	-10.0074
ROS_Sic,RMG;LIM,SAM	-0.00299328	0.00030228	-9.90234
ROS_Sic,REG;LIM,MRM	-0.00267829	0.000270951	-9.88478
ROS_Sic,AGER;LIM,MARCH	-0.00278755	0.000283164	-9.84428
ROS_Sic,MARCH;LIM,SAM	-0.00274442	0.000282079	-9.72925
ROS_Sic,PUST;LIM,CHIAN	-0.0028129	0.000290204	-9.69284
ROS_Sic,CAB;LIM,CALV	-0.00293044	0.000308596	-9.49605
ROS_Sic,REG;LIM,MARCH	-0.00237266	0.000253822	-9.34773
ROS_Sic,BUR;LIM,CALV	-0.00296639	0.000318341	-9.31829
ROS_Sic,LIM;It_HOL,MRM	-0.00322349	0.00034826	-9.25597
ROS_Sic,PUST;LIM,CALV	-0.00300314	0.000329297	-9.11984
ROS_Sic,MRM;LIM,SAM	-0.00267871	0.000294836	-9.08542
ROS_Sic,LIM;It_HOL,POD	-0.00272106	0.000301462	-9.02622
ROS_Sic,CALV;LIM,SAM	-0.00301075	0.000334602	-8.99799
ROS_Sic,PUST;LIM,RMG	-0.00282351	0.000314422	-8.98001
ROS_Sic,LIM;It_HOL,MARCH	-0.00301254	0.000336535	-8.95164
ROS_Sic,BUR;LIM,MRM	-0.00260898	0.000292018	-8.9343
ROS_Sic,AGER;LIM,RMG	-0.00288894	0.000325309	-8.88059
ROS_Sic,PINZG;LIM,MARCH	-0.00252856	0.000286069	-8.839
ROS_Sic,LIM;PMT,SAR	-0.00140106	0.00016471	-8.50623
ROS_Sic,LIM;MPIS,MRM	-0.00297741	0.00035144	-8.47204
ROS_Sic,LIM;CHAR,MPIS	-0.00323073	0.000382148	-8.45414
ROS_Sic,LIM;MPIS,MARCH	-0.00276646	0.000328344	-8.4255
ROS_Sic,LIM;It_HOL,RMG	-0.00289168	0.000344446	-8.39515
ROS_Sic,REG;LIM,RMG	-0.00225722	0.000272424	-8.28567
ROS_Sic,LIM;CHAR,BUR	-0.00228467	0.000276119	-8.27423
ROS_Sic,LIM;PMT,GARF	-0.00217846	0.00026393	-8.2539
ROS_Sic,It_HOL;LIM,POD	-0.00243063	0.000295321	-8.23047
ROS_Sic,REG;LIM,CHIAN	-0.00217641	0.000265454	-8.19884
ROS_Sic,PROropa;LIM,BUR	-0.00214109	0.000264831	-8.08477
ROS_Sic,AGER;LIM,CHIAN	-0.00251291	0.00031182	-8.05885
ROS_Sic,PONTR;LIM,POD	-0.00235796	0.000293188	-8.04247
ROS_Sic,CHAR;LIM,MPIS	-0.00306554	0.000381245	-8.04087
ROS_Sic,BUR;LIM,CHIAN	-0.00242623	0.000302827	-8.01191
ROS_Sic,CHAR;LIM,REG	-0.00272315	0.000341909	-7.96454
ROS_Sic,LIM;It_HOL,CHIAN	-0.00258516	0.000328604	-7.86711
ROS_Sic,PONTR;LIM,MARCH	-0.00278015	0.00035513	-7.82855
ROS_Sic,LIM;CHAR,PINZG	-0.0023825	0.000305045	-7.81033
ROS_Sic,LIM;CHAR,Sardo-Bruna	-0.00246731	0.000316182	-7.80345
ROS_Sic,CHAR;LIM,MDN	-0.00260908	0.000334865	-7.79145
ROS_Sic,LIM;MPIS,POD	-0.00247498	0.000319148	-7.75498
ROS_Sic,LIM;It_HOL,CALV	-0.00287616	0.00037106	-7.75121
ROS_Sic,CHAR;LIM,Sardo-Bruna	-0.00252823	0.000328881	-7.68738
ROS_Sic,AGER;LIM,CALV	-0.00257274	0.000342157	-7.51919
ROS_Sic,CHAR;LIM,VAR-OTT	-0.00228736	0.00030467	-7.50766
ROS_Sic,CHAR;LIM,AGER	-0.00187218	0.000250879	-7.4625
ROS_Sic,LIM;MPIS,RMG	-0.0026456	0.000356027	-7.43091
ROS_Sic,LIM;CHAR,REG	-0.00239605	0.00032413	-7.39225
ROS_Sic,LIM;MPIS,CALV	-0.00263009	0.000358796	-7.33032
ROS_Sic,CHAR;LIM,CAB	-0.00223317	0.000313441	-7.1247
ROS_Sic,It_HOL;LIM,RMG	-0.00257845	0.000362367	-7.11559
ROS_Sic,PROropa;LIM,AGER	-0.00174155	0.000246362	-7.06907
ROS_Sic,CHAR;LIM,PONTR	-0.00258276	0.000369114	-6.99718
ROS_Sic,LIM;MPIS,CHIAN	-0.00233909	0.000334498	-6.99284
ROS_Sic,PMT;LIM,SAR	-0.00123259	0.000176438	-6.98598
ROS_Sic,PROropa;LIM,MPIS	-0.00249881	0.000358033	-6.97927
ROS_Sic,REG;LIM,CALV	-0.00220703	0.000316658	-6.96977
ROS_Sic,LIM;CHAR,MDN	-0.00236654	0.00033995	-6.96144
ROS_Sic,MDN;LIM,MARCH	-0.00207247	0.000297884	-6.95732
ROS_Sic,It_HOL;LIM,MARCH	-0.00242791	0.000349604	-6.94474
ROS_Sic,LIM;CHAR,CAB	-0.00221118	0.000320484	-6.89951
ROS_Sic,CHAR;LIM,It_Br	-0.00240769	0.000349164	-6.89559
ROS_Sic,CHAR;LIM,PMT	-0.00212072	0.000310193	-6.83676
ROS_Sic,PONTR;LIM,RMG	-0.00255042	0.000374153	-6.81651
ROS_Sic,LIM;CHAR,REND	-0.00212414	0.000318365	-6.67201
ROS_Sic,PROropa;LIM,PMT	-0.00152928	0.000230664	-6.62991
ROS_Sic,LIM;PUST,GARF	-0.00203886	0.000309463	-6.58839
ROS_Sic,It_HOL;LIM,CALV	-0.00226019	0.000368257	-6.13754
ROS_Sic,CHAR;LIM,REND	-0.00201955	0.000338243	-5.9707
ROS_Sic,It_S;LIM,It_HOL	-0.00192537	0.00032646	-5.89771
ROS_Sic,LIM;CAB,GARF	-0.00153873	0.000265768	-5.78976
ROS_Sic,It_S;LIM,PMT	-0.00135742	0.000235296	-5.769
ROS_Sic,PMT;LIM,GARF	-0.00146155	0.000256612	-5.69557
ROS_Sic,LIM;PUST,SAR	-0.00126147	0.000221537	-5.69417
ROS_Sic,LIM;CHAR,PONTR	-0.00212573	0.000376317	-5.64876
ROS_Sic,It_S;LIM,MPIS	-0.00197888	0.000378784	-5.22428
ROS_Sic,LIM;CHAR,PUST	-0.00171105	0.000328606	-5.20699
ROS_Sic,It_HOL;LIM,CHIAN	-0.00173914	0.000334726	-5.19571
ROS_Sic,PROropa;LIM,REG	-0.00140131	0.000273282	-5.12772
ROS_Sic,LIM;CHAR,It_Br	-0.00191526	0.000374583	-5.11306
ROS_Sic,VAR-OTT;LIM,CHAR	-0.000911738	0.000178668	-5.10297
ROS_Sic,LIM;BUR,GARF	-0.00146524	0.000292663	-5.0066
ROS_Sic,LIM;CHAR,PMT	-0.00157146	0.00031389	-5.00641
ROS_Sic,LIM;REG,GARF	-0.00135386	0.000270944	-4.99684
ROS_Sic,LIM;AGER,GARF	-0.00151399	0.000308128	-4.91349
ROS_Sic,CHAR;LIM,PUST	-0.00157847	0.000331197	-4.76594
ROS_Sic,PUST;LIM,GARF	-0.00155863	0.000333259	-4.67693
ROS_Sic,PROropa;LIM,CAB	-0.00112493	0.000245216	-4.58752
ROS_Sic,PROropa;LIM,CHAR	-0.00101557	0.000222562	-4.56308
ROS_Sic,LIM;CHAR,VAR-OTT	-0.00137562	0.000302088	-4.55371
ROS_Sic,VAR-OTT;LIM,It_HOL	-0.00127191	0.000284721	-4.46722
ROS_Sic,It_S;LIM,BUR	-0.0012329	0.000277993	-4.43501
ROS_Sic,LIM;PMT,Sardo-Bruna	-0.000895849	0.000203459	-4.40309
ROS_Sic,Sardo-Bruna;LIM,It_HOL	-0.00111948	0.000260114	-4.30381
ROS_Sic,PUST;LIM,SAR	-0.000886092	0.000210077	-4.21793
ROS_Sic,PMT;LIM,It_HOL	-0.00102445	0.0002466	-4.15429
ROS_Sic,LIM;CAB,SAR	-0.000761338	0.000185497	-4.10431
ROS_Sic,BUR;LIM,SAR	-0.000834334	0.000204026	-4.08936
ROS_Sic,MARCH;LIM,CIN	-0.000887356	0.00023126	-3.83704
ROS_Sic,LIM;PMT,MDN	-0.000795079	0.000207837	-3.8255
ROS_Sic,PMT;LIM,MPIS	-0.00108283	0.00028979	-3.7366
ROS_Sic,LIM;PMT,PINZG	-0.00081104	0.000219144	-3.70094
ROS_Sic,CHAR;LIM,PINZG	-0.00118827	0.000323535	-3.67276
ROS_Sic,REG;LIM,SAR	-0.000726466	0.000198938	-3.65171
ROS_Sic,PMT;LIM,Sardo-Bruna	-0.000708113	0.000207592	-3.41107
ROS_Sic,LIM;PONTR,SAR	-0.000846792	0.000249711	-3.39108
ROS_Sic,It_HOL;LIM,MRM	-0.00124585	0.000370992	-3.35817
ROS_Sic,It_S;LIM,CAB	-0.000880798	0.000262336	-3.35752
ROS_Sic,PONTR;LIM,SAR	-0.000847501	0.000253811	-3.3391
ROS_Sic,LIM;AGER,SAR	-0.00073659	0.000226102	-3.25778
ROS_Sic,PMT;LIM,AGER	-0.0006863	0.000211851	-3.23954
ROS_Sic,LIM;PMT,BUR	-0.000713211	0.000223029	-3.19784
ROS_Sic,PMT;LIM,CHAR	-0.000549257	0.000171966	-3.19399
ROS_Sic,VAR-OTT;LIM,MPIS	-0.00104223	0.000334268	-3.11795
ROS_Sic,SAR;LIM,It_HOL	-0.000621998	0.000199845	-3.11241
ROS_Sic,LIM;BUR,SAR	-0.000687849	0.000223843	-3.07291
ROS_Sic,LIM;PUST,Sardo-Bruna	-0.000756258	0.000250455	-3.01954
ROS_Sic,LIM;REG,SAR	-0.000576467	0.000195046	-2.95554
ROS_Sic,LIM;AGER,MPIS	-0.000994802	0.000345799	-2.87682
ROS_Sic,It_Br;LIM,It_HOL	-0.00100053	0.000349784	-2.86042
ROS_Sic,LIM;PUST,PINZG	-0.000671449	0.000238075	-2.82033
ROS_Sic,VAR-OTT;LIM,BUR	-0.000624164	0.000230327	-2.7099
ROS_Sic,PMT;LIM,REG	-0.000574619	0.000212836	-2.69983
ROS_Sic,LIM;PUST,MDN	-0.000655488	0.000242947	-2.69807
ROS_Sic,LIM;AGER,It_HOL	-0.000748726	0.000279319	-2.68054
ROS_Sic,It_S;LIM,AGER	-0.000720322	0.000275155	-2.61788
ROS_Sic,LIM;PMT,REND	-0.000552676	0.000211532	-2.61273
ROS_Sic,CHAR;LIM,BUR	-0.000722979	0.000279328	-2.58828
ROS_Sic,VAR-OTT;LIM,PMT	-0.000459451	0.000180691	-2.54274
ROS_Sic,It_S;LIM,CHAR	-0.000512176	0.000219315	-2.33534
ROS_Sic,It_HOL;LIM,SAR	-0.000609862	0.000263578	-2.31378
ROS_Sic,VAR-OTT;LIM,AGER	-0.000515031	0.000225276	-2.28622
ROS_Sic,REG;LIM,GARF	-0.000711991	0.000320844	-2.21912
ROS_Sic,MPIS;LIM,MRM	-0.000935963	0.000428271	-2.18545
ROS_Sic,LIM;It_HOL,GARF	-0.000765259	0.000352412	-2.17149
ROS_Sic,LIM;PUST,BUR	-0.000573619	0.000264394	-2.16956
ROS_Sic,LIM;PMT,PONTR	-0.000554268	0.0002591	-2.13921
ROS_Sic,MPIS;LIM,POD	-0.000746284	0.000357029	-2.09026
ROS_Sic,It_HOL;LIM,Sardo-Bruna	-0.000602133	0.000288788	-2.08503
ROS_Sic,It_S;LIM,REG	-0.000652623	0.000315997	-2.06528
ROS_Sic,CHAR;LIM,PROropa	-0.000604624	0.00030677	-1.97094
ROS_Sic,GARF;LIM,MARCH	-0.000617543	0.000318818	-1.93698
ROS_Sic,CIN;LIM,SAM	-0.000408642	0.000212877	-1.91961
ROS_Sic,MDN;LIM,It_HOL	-0.000530235	0.000290737	-1.82376
ROS_Sic,PMT;LIM,BUR	-0.000393193	0.000221912	-1.77184
ROS_Sic,It_Br;LIM,CHAR	-0.000492431	0.00027939	-1.76252
ROS_Sic,PUST;LIM,MPIS	-0.000629112	0.000360402	-1.74558
ROS_Sic,PONTR;LIM,CHAR	-0.000457033	0.000268634	-1.70132
ROS_Sic,LIM;PUST,REND	-0.000413085	0.000243796	-1.69439
ROS_Sic,REG;LIM,CHAR	-0.000327094	0.000203815	-1.60486
ROS_Sic,PONTR;LIM,It_HOL	-0.000597665	0.000381646	-1.56602
ROS_Sic,CAB;LIM,GARF	-0.00040157	0.000276139	-1.45423
ROS_Sic,LIM;MPIS,GARF	-0.000519184	0.00035856	-1.44797
ROS_Sic,LIM;PUST,PONTR	-0.000414676	0.000289367	-1.43304
ROS_Sic,CHAR;LIM,It_HOL	-0.000446064	0.000313021	-1.42503
ROS_Sic,REND;LIM,It_HOL	-0.000395955	0.000282495	-1.40164
ROS_Sic,PMT;LIM,It_Br	-0.000391532	0.000279739	-1.39963
ROS_Sic,PMT;LIM,MDN	-0.000306413	0.000220608	-1.38894
ROS_Sic,PUST;LIM,It_HOL	-0.000397456	0.000289425	-1.37326
ROS_Sic,PMT;LIM,VAR-OTT	-0.000263615	0.000192059	-1.37257
ROS_Sic,BUR;LIM,MPIS	-0.000500709	0.00037234	-1.34476
ROS_Sic,PMT;LIM,CAB	-0.000270445	0.000202077	-1.33833
ROS_Sic,LIM;CAB,Sardo-Bruna	-0.000256127	0.000198418	-1.29084
ROS_Sic,LIM;PMT,It_Br	-0.000343803	0.000270552	-1.27075
ROS_Sic,PMT;LIM,PONTR	-0.000299322	0.000241538	-1.23923
ROS_Sic,MDN;LIM,CHAR	-0.000242542	0.000203681	-1.19079
ROS_Sic,LIM;AGER,Sardo-Bruna	-0.000231379	0.000220609	-1.04882
ROS_Sic,SAR;LIM,CHAR	-0.000150786	0.000150837	-0.99966
ROS_Sic,It_HOL;LIM,MPIS	-0.000425707	0.000430772	-0.988243
ROS_Sic,REG;LIM,MPIS	-0.000346272	0.000358264	-0.966527
ROS_Sic,CHAR;LIM,It_S	-0.000288864	0.000304064	-0.950011
ROS_Sic,LIM;MARCH,MRM	-0.000210949	0.000228171	-0.924521
ROS_Sic,VAR-OTT;LIM,CAB	-0.000207258	0.000230243	-0.900172
ROS_Sic,AGER;LIM,SAR	-0.000196944	0.000231872	-0.849363
ROS_Sic,SAR;LIM,REG	-0.000149999	0.000177214	-0.846428
ROS_Sic,LIM;CAB,REG	-0.00018487	0.000221106	-0.836116
ROS_Sic,PMT;LIM,PINZG	-0.000180879	0.000222125	-0.814311
ROS_Sic,SAR;LIM,BUR	-0.000146484	0.000187396	-0.781686
ROS_Sic,LIM;BUR,Sardo-Bruna	-0.000182638	0.000247161	-0.738946
ROS_Sic,LIM;CAB,PINZG	-0.000171318	0.000236487	-0.724428
ROS_Sic,It_Br;LIM,BUR	-0.000224538	0.000323724	-0.69361
ROS_Sic,LIM;CAB,MDN	-0.000155357	0.000230254	-0.674719
ROS_Sic,PMT;LIM,REND	-0.000153135	0.000227558	-0.672949
ROS_Sic,LIM;PUST,It_Br	-0.000204212	0.000309184	-0.660485
ROS_Sic,LIM;AGER,REG	-0.000160122	0.000246605	-0.649306
ROS_Sic,It_Br;LIM,REG	-0.000199136	0.000311246	-0.639802
ROS_Sic,LIM;It_HOL,MPIS	-0.000246076	0.000391994	-0.627753
ROS_Sic,LIM;PMT,PUST	-0.000139591	0.000225244	-0.619736
ROS_Sic,MPIS;LIM,RMG	-0.000253674	0.000412867	-0.61442
ROS_Sic,LIM;AGER,PINZG	-0.00014657	0.000252504	-0.580466
ROS_Sic,It_HOL;LIM,PROropa	-0.000157433	0.00027542	-0.57161
ROS_Sic,VAR-OTT;LIM,PUST	-0.000123847	0.00024195	-0.511872
ROS_Sic,PROropa;LIM,PUST	-0.000149805	0.000294867	-0.508042
ROS_Sic,LIM;AGER,MDN	-0.000130609	0.00025739	-0.507436
ROS_Sic,PUST;LIM,Sardo-Bruna	-0.000123643	0.000254098	-0.486596
ROS_Sic,MPIS;LIM,It_HOL	-0.000179631	0.000398576	-0.450682
ROS_Sic,LIM;BUR,PINZG	-9.78297e-05	0.000233871	-0.418306
ROS_Sic,PONTR;LIM,MPIS	-0.000164182	0.000399096	-0.411386
ROS_Sic,POD;LIM,CHAR	-5.94812e-05	0.000163333	-0.364171
ROS_Sic,LIM;REG,Sardo-Bruna	-7.12566e-05	0.000218453	-0.326187
ROS_Sic,LIM;BUR,MDN	-8.18687e-05	0.000260343	-0.314465
ROS_Sic,LIM;CAB,BUR	-7.34883e-05	0.000241645	-0.304117
ROS_Sic,Sardo-Bruna;LIM,CHAR	-6.09229e-05	0.000205773	-0.296068
ROS_Sic,LIM;AGER,BUR	-4.87405e-05	0.000241281	-0.202007
ROS_Sic,It_Br;LIM,PMT	-4.77287e-05	0.000268082	-0.178037
ROS_Sic,BUR;LIM,Sardo-Bruna	-3.64977e-05	0.000218789	-0.166817
ROS_Sic,CAB;LIM,CHAR	-2.19906e-05	0.00019041	-0.11549
ROS_Sic,AGER;LIM,PMT	-2.18294e-05	0.000232028	-0.0940809
ROS_Sic,PONTR;LIM,AGER	-2.41481e-05	0.000296687	-0.0813924
ROS_Sic,PINZG;LIM,MPIS	-1.59874e-05	0.000359353	-0.0444895
ROS_Sic,CAB;LIM,It_HOL	-1.27679e-06	0.000274208	-0.00465627
ROS_Sic,SAR;LIM,PONTR	-7.08673e-07	0.000214678	-0.0033011
ROS_Sic,PONTR;LIM,BUR	3.95732e-07	0.000325463	0.00121591
ROS_Sic,REG;LIM,It_HOL	9.92831e-07	0.000279692	0.00354974
ROS_Sic,REG;LIM,Sardo-Bruna	5.01263e-06	0.000253577	0.0197677
ROS_Sic,LIM;It_HOL,SAR	1.21363e-05	0.000287324	0.042239
ROS_Sic,LIM;REG,PINZG	1.3552e-05	0.000227797	0.0594916
ROS_Sic,PUST;LIM,AGER	2.57042e-05	0.000247974	0.103657
ROS_Sic,LIM;AGER,CAB	2.47479e-05	0.000236471	0.104655
ROS_Sic,LIM;REG,MDN	2.95131e-05	0.000214909	0.137328
ROS_Sic,PMT;LIM,PUST	3.41712e-05	0.000208585	0.163824
ROS_Sic,CAB;LIM,REG	4.08717e-05	0.000226724	0.180271
ROS_Sic,It_HOL;LIM,It_Br	6.88663e-05	0.000380912	0.180793
ROS_Sic,PUST;LIM,PONTR	6.01877e-05	0.000318342	0.189066
ROS_Sic,CAB;LIM,SAR	4.76793e-05	0.000196107	0.243129
ROS_Sic,AGER;LIM,REG	7.30019e-05	0.000280105	0.260624
ROS_Sic,AGER;LIM,PONTR	8.60544e-05	0.000312542	0.275337
ROS_Sic,BUR;LIM,GARF	7.89561e-05	0.000284273	0.277748
ROS_Sic,It_HOL;LIM,MDN	8.78817e-05	0.000314487	0.279445
ROS_Sic,MPIS;LIM,GARF	0.000133128	0.00045204	0.294506
ROS_Sic,Sardo-Bruna;LIM,REG	7.62692e-05	0.000253646	0.300692
ROS_Sic,AGER;LIM,GARF	0.000102324	0.000325755	0.314113
ROS_Sic,LIM;CAB,PONTR	8.54546e-05	0.000268551	0.318206
ROS_Sic,PUST;LIM,CAB	8.47776e-05	0.000252297	0.336023
ROS_Sic,MDN;LIM,MPIS	0.000128805	0.000380553	0.338467
ROS_Sic,LIM;AGER,PONTR	0.000110202	0.000312516	0.35263
ROS_Sic,SAR;LIM,MPIS	9.29586e-05	0.000259673	0.357983
ROS_Sic,BUR;LIM,MDN	9.77309e-05	0.000261658	0.373506
ROS_Sic,LIM;CAB,REND	8.7046e-05	0.000221224	0.393475
ROS_Sic,It_S;LIM,PUST	0.000125636	0.000311767	0.40298
ROS_Sic,LIM;REG,BUR	0.000111382	0.000248314	0.448552
ROS_Sic,REND;LIM,CHAR	0.000104585	0.000230332	0.454064
ROS_Sic,BUR;LIM,It_Br	0.000144869	0.000312023	0.464291
ROS_Sic,LIM;AGER,REND	0.000111794	0.000233854	0.478049
ROS_Sic,LIM;BUR,PONTR	0.000158943	0.00030454	0.521911
ROS_Sic,BUR;LIM,PONTR	0.000159339	0.000303632	0.524775
ROS_Sic,GARF;LIM,CHAR	0.000128591	0.000244165	0.526654
ROS_Sic,MARCH;LIM,It_Br	0.000153495	0.000286448	0.535857
ROS_Sic,RMG;LIM,CHAR	0.000115739	0.000215296	0.537581
ROS_Sic,MPIS;LIM,CHAR	0.00016519	0.000287642	0.57429
ROS_Sic,LIM;MARCH,RMG	0.000120861	0.000207732	0.58181
ROS_Sic,REND;LIM,BUR	0.00015781	0.000261981	0.602372
ROS_Sic,LIM;BUR,REND	0.000160534	0.000262619	0.611284
ROS_Sic,PUST;LIM,REG	0.000175212	0.000281593	0.622215
ROS_Sic,LIM;MARCH,CALV	0.000136375	0.000218477	0.624209
ROS_Sic,PUST;LIM,CHAR	0.000132585	0.000211597	0.626594
ROS_Sic,Sardo-Bruna;LIM,BUR	0.000146141	0.000232757	0.627867
ROS_Sic,MDN;LIM,BUR	0.0001796	0.000273299	0.657155
ROS_Sic,It_HOL;LIM,PONTR	0.000261263	0.000393505	0.663938
ROS_Sic,LIM;CHAR,It_S	0.000223312	0.000304566	0.733216
ROS_Sic,PUST;LIM,PMT	0.000173763	0.000222775	0.779992
ROS_Sic,LIM;MPIS,SAR	0.000258212	0.000308043	0.838234
ROS_Sic,PUST;LIM,It_Br	0.000258038	0.0003014	0.85613
ROS_Sic,REG;LIM,AGER	0.000233124	0.000252608	0.922871
ROS_Sic,PUST;LIM,VAR-OTT	0.00021158	0.000226273	0.935065
ROS_Sic,Sardo-Bruna;LIM,PMT	0.000187736	0.000200568	0.936023
ROS_Sic,REG;LIM,It_Br	0.000281653	0.000300656	0.936795
ROS_Sic,MARCH;LIM,CHAR	0.0001993	0.000206693	0.964232
ROS_Sic,REG;LIM,CAB	0.000225742	0.00022923	0.984783
ROS_Sic,PONTR;LIM,PMT	0.000254946	0.00025713	0.991506
ROS_Sic,LIM;PMT,VAR-OTT	0.000195836	0.000195333	1.00258
ROS_Sic,MARCH;LIM,Sardo-Bruna	0.000252126	0.000244558	1.03094
ROS_Sic,LIM;REG,PONTR	0.000270325	0.000259698	1.04092
ROS_Sic,LIM;CAB,It_Br	0.000295919	0.000273831	1.08066
ROS_Sic,SAR;LIM,PMT	0.000168468	0.000155365	1.08434
ROS_Sic,RMG;LIM,It_HOL	0.000313224	0.000287353	1.09003
ROS_Sic,MARCH;LIM,It_S	0.000223078	0.000203307	1.09725
ROS_Sic,LIM;BUR,It_Br	0.000369408	0.000329014	1.12277
ROS_Sic,MPIS;LIM,SAR	0.00035117	0.000306687	1.14504
ROS_Sic,It_HOL;LIM,VAR-OTT	0.000337122	0.000285553	1.1806
ROS_Sic,MPIS;LIM,MARCH	0.000513829	0.000428629	1.19877
ROS_Sic,REG;LIM,PMT	0.000249973	0.000203813	1.22648
ROS_Sic,MPIS;LIM,BUR	0.000445352	0.000355949	1.25117
ROS_Sic,LIM;CHAR,PROropa	0.000410944	0.00032769	1.25406
ROS_Sic,BUR;LIM,REND	0.000318344	0.000250475	1.27096
ROS_Sic,POD;LIM,It_HOL	0.00029043	0.000228442	1.27135
ROS_Sic,LIM;REG,REND	0.000271916	0.000213463	1.27384
ROS_Sic,REND;LIM,MPIS	0.00050468	0.000393381	1.28293
ROS_Sic,PUST;LIM,MDN	0.000355261	0.000276638	1.28421
ROS_Sic,BUR;LIM,VAR-OTT	0.000284883	0.000220169	1.29393
ROS_Sic,AGER;LIM,MDN	0.000390073	0.000290887	1.34098
ROS_Sic,LIM;AGER,It_Br	0.000320667	0.000236974	1.35317
ROS_Sic,BUR;LIM,REG	0.000323113	0.000236982	1.36345
ROS_Sic,AGER;LIM,MPIS	0.000517622	0.000376744	1.37394
ROS_Sic,It_Br;LIM,PUST	0.00046225	0.000333798	1.38482
ROS_Sic,MPIS;LIM,REG	0.000488407	0.0003508	1.39227
ROS_Sic,MARCH;LIM,PROropa	0.000309584	0.000218906	1.41424
ROS_Sic,SAM;LIM,It_HOL	0.000296253	0.000208444	1.42126
ROS_Sic,AGER;LIM,VAR-OTT	0.000345276	0.000242539	1.42359
ROS_Sic,It_HOL;LIM,PMT	0.000388748	0.000271394	1.43241
ROS_Sic,PONTR;LIM,PUST	0.000474864	0.000330724	1.43583
ROS_Sic,CHIAN;LIM,CAB	0.000385635	0.000267784	1.4401
ROS_Sic,LIM;PUST,VAR-OTT	0.000335428	0.000230292	1.45653
ROS_Sic,GARF;LIM,MPIS	0.000652312	0.000445058	1.46568
ROS_Sic,It_Br;LIM,MPIS	0.000643933	0.000433152	1.48662
ROS_Sic,PONTR;LIM,CAB	0.000449205	0.0003017	1.48891
ROS_Sic,It_HOL;LIM,REND	0.000464564	0.000306692	1.51476
ROS_Sic,BUR;LIM,PMT	0.000320018	0.00020617	1.5522
ROS_Sic,SAM;LIM,CHAR	0.000215413	0.000134903	1.59679
ROS_Sic,LIM;MARCH,POD	0.000291478	0.000179919	1.62005
ROS_Sic,LIM;It_HOL,Sardo-Bruna	0.000517347	0.000314764	1.6436
ROS_Sic,REND;LIM,REG	0.000486177	0.000291159	1.6698
ROS_Sic,LIM;REG,It_Br	0.000480789	0.000287029	1.67506
ROS_Sic,GARF;LIM,PUST	0.000480233	0.000285443	1.68241
ROS_Sic,AGER;LIM,CHAR	0.000363745	0.000215333	1.68922
ROS_Sic,PUST;LIM,BUR	0.000444603	0.000257555	1.72624
ROS_Sic,CALV;LIM,It_HOL	0.000615969	0.000355917	1.73066
ROS_Sic,SAM;LIM,It_S	0.000247459	0.000141654	1.74693
ROS_Sic,PONTR;LIM,REG	0.000547399	0.000308374	1.77512
ROS_Sic,REG;LIM,BUR	0.000434495	0.000239842	1.81159
ROS_Sic,REND;LIM,PMT	0.000399541	0.000220155	1.81482
ROS_Sic,RMG;LIM,BUR	0.00047879	0.000263599	1.81636
ROS_Sic,LIM;It_HOL,REG	0.000588604	0.000323665	1.81856
ROS_Sic,It_HOL;LIM,REG	0.000589597	0.000323729	1.82126
ROS_Sic,LIM;It_HOL,MDN	0.000618117	0.000331418	1.86507
ROS_Sic,CAB;LIM,PMT	0.000369277	0.000195384	1.89001
ROS_Sic,MRM;LIM,CAB	0.000463157	0.000244872	1.89143
ROS_Sic,MDN;LIM,AGER	0.000520682	0.000274886	1.89418
ROS_Sic,LIM;AGER,PUST	0.000524879	0.000275805	1.90308
ROS_Sic,AGER;LIM,PUST	0.000550583	0.000285445	1.92886
ROS_Sic,CAB;LIM,PONTR	0.000534659	0.000273455	1.9552
ROS_Sic,MPIS;LIM,PMT	0.000576442	0.000293553	1.96368
ROS_Sic,POD;LIM,BUR	0.000388638	0.000197232	1.97046
ROS_Sic,SAR;LIM,PUST	0.000375376	0.000190205	1.97354
ROS_Sic,LIM;CAB,PUST	0.000500131	0.000252161	1.98338
ROS_Sic,MDN;LIM,PMT	0.000488667	0.000246069	1.98589
ROS_Sic,It_HOL;LIM,GARF	0.000766792	0.000382295	2.00576
ROS_Sic,CALV;LIM,BUR	0.000609756	0.000301303	2.02373
ROS_Sic,CALV;LIM,CHAR	0.000550121	0.00027059	2.03304
ROS_Sic,MARCH;LIM,It_HOL	0.000584631	0.000286769	2.03869
ROS_Sic,LIM;It_HOL,PINZG	0.000602156	0.000294461	2.04494
ROS_Sic,LIM;MARCH,CHIAN	0.000427373	0.000196575	2.1741
ROS_Sic,RMG;LIM,CAB	0.000559387	0.000252569	2.21479
ROS_Sic,CAB;LIM,MPIS	0.000746658	0.000333686	2.2376
ROS_Sic,GARF;LIM,REG	0.000641872	0.000284298	2.25774
ROS_Sic,PMT;LIM,PROropa	0.000453121	0.000200473	2.26026
ROS_Sic,CAB;LIM,PINZG	0.00054394	0.000240018	2.26625
ROS_Sic,PMT;LIM,It_S	0.000437349	0.000191755	2.28077
ROS_Sic,MPIS;LIM,PINZG	0.000832244	0.000364397	2.28389
ROS_Sic,CALV;LIM,CAB	0.000719197	0.000307019	2.34252
ROS_Sic,Sardo-Bruna;LIM,MPIS	0.00080163	0.000341658	2.3463
ROS_Sic,LIM;It_HOL,PONTR	0.000858928	0.000364401	2.3571
ROS_Sic,CAB;LIM,BUR	0.00056424	0.000238545	2.36534
ROS_Sic,MRM;LIM,CHAR	0.00055285	0.000232584	2.37699
ROS_Sic,SAM;LIM,It_Br	0.000448629	0.000188364	2.38172
ROS_Sic,MPIS;LIM,PONTR	0.000940822	0.000394373	2.38562
ROS_Sic,MDN;LIM,REG	0.000646766	0.000271075	2.38593
ROS_Sic,LIM;MPIS,Sardo-Bruna	0.000763423	0.00031699	2.40835
ROS_Sic,CAB;LIM,PUST	0.000584909	0.000242488	2.41212
ROS_Sic,MARCH;LIM,BUR	0.000608085	0.0002518	2.41495
ROS_Sic,MARCH;LIM,CAB	0.000602407	0.000249061	2.41871
ROS_Sic,MPIS;LIM,PUST	0.000890568	0.000365912	2.43383
ROS_Sic,LIM;It_HOL,CAB	0.000773474	0.000316932	2.4405
ROS_Sic,It_HOL;LIM,CAB	0.000772197	0.0003158	2.44521
ROS_Sic,PINZG;LIM,REG	0.000615147	0.000248759	2.47287
ROS_Sic,CIN;LIM,CHAR	0.00036341	0.000145361	2.50006
ROS_Sic,Sardo-Bruna;LIM,PUST	0.000632615	0.000252191	2.50848
ROS_Sic,BUR;LIM,PROropa	0.00055452	0.000220948	2.50973
ROS_Sic,LIM;MPIS,PINZG	0.000848231	0.000333997	2.53964
ROS_Sic,REG;LIM,MDN	0.000676279	0.000265843	2.5439
ROS_Sic,SAM;LIM,BUR	0.000420032	0.000164892	2.54731
ROS_Sic,LIM;MPIS,MDN	0.000864192	0.000338654	2.55185
ROS_Sic,LIM;It_HOL,REND	0.00086052	0.000333993	2.57646
ROS_Sic,BUR;LIM,CAB	0.000637728	0.000245553	2.59711
ROS_Sic,MPIS;LIM,VAR-OTT	0.000812878	0.000311978	2.60557
ROS_Sic,CHIAN;LIM,It_HOL	0.000846026	0.000319961	2.64416
ROS_Sic,MARCH;LIM,REND	0.000674748	0.000254978	2.6463
ROS_Sic,LIM;AGER,PMT	0.00066447	0.000250484	2.65274
ROS_Sic,MPIS;LIM,MDN	0.000992997	0.000370506	2.68011
ROS_Sic,PUST;LIM,REND	0.000760025	0.000280276	2.7117
ROS_Sic,REG;LIM,PINZG	0.000628699	0.00023117	2.71963
ROS_Sic,LIM;It_HOL,It_Br	0.00106939	0.000391745	2.72982
ROS_Sic,It_HOL;LIM,PUST	0.000876149	0.000316916	2.76461
ROS_Sic,REG;LIM,REND	0.000758093	0.000273488	2.77194
ROS_Sic,PINZG;LIM,PMT	0.000630161	0.00022711	2.77469
ROS_Sic,LIM;MPIS,BUR	0.000946061	0.000337528	2.80291
ROS_Sic,LIM;MPIS,REG	0.000834679	0.000297547	2.8052
ROS_Sic,CHIAN;LIM,CHAR	0.000642652	0.000226487	2.83748
ROS_Sic,LIM;REG,PUST	0.000685001	0.000239771	2.8569
ROS_Sic,CHIAN;LIM,AGER	0.000820983	0.000279649	2.93576
ROS_Sic,PINZG;LIM,CAB	0.000715258	0.00024186	2.95733
ROS_Sic,CAB;LIM,MDN	0.000706706	0.000238283	2.96583
ROS_Sic,REG;LIM,PONTR	0.000817724	0.000274778	2.97594
ROS_Sic,GARF;LIM,PMT	0.000716902	0.000237995	3.01226
ROS_Sic,MRM;LIM,AGER	0.000807052	0.000267106	3.02147
ROS_Sic,MRM;LIM,PUST	0.000882488	0.000285924	3.08644
ROS_Sic,CAB;LIM,VAR-OTT	0.000628301	0.000203004	3.09502
ROS_Sic,MOD;LIM,CAB	0.00052726	0.00016965	3.10793
ROS_Sic,RMG;LIM,AGER	0.000751463	0.000241589	3.1105
ROS_Sic,LIM;It_HOL,BUR	0.000699986	0.000223979	3.12523
ROS_Sic,LIM;MPIS,CAB	0.00101955	0.000324474	3.14216
ROS_Sic,LIM;CAB,PMT	0.000639722	0.000203562	3.14264
ROS_Sic,VAR-OTT;LIM,REG	0.000745452	0.000235032	3.17171
ROS_Sic,LIM;MPIS,PONTR	0.001105	0.000347469	3.18015
ROS_Sic,SAR;LIM,AGER	0.000539646	0.000167988	3.21241
ROS_Sic,CHIAN;LIM,BUR	0.000858925	0.000264416	3.24838
ROS_Sic,REG;LIM,PUST	0.000860212	0.00026372	3.26184
ROS_Sic,POD;LIM,CAB	0.000636687	0.000193935	3.28299
ROS_Sic,MDN;LIM,CAB	0.000862063	0.000259246	3.32527
ROS_Sic,LIM;MPIS,It_Br	0.00131547	0.000394291	3.33629
ROS_Sic,LIM;MPIS,REND	0.0011066	0.000330779	3.34542
ROS_Sic,CALV;LIM,AGER	0.00105215	0.000314443	3.34607
ROS_Sic,MOD;LIM,AGER	0.000563543	0.000163968	3.43691
ROS_Sic,MPIS;LIM,PROropa	0.00114287	0.000331454	3.44804
ROS_Sic,LIM;AGER,VAR-OTT	0.000860306	0.000248085	3.46779
ROS_Sic,SAM;LIM,AGER	0.000523217	0.000150505	3.47641
ROS_Sic,SAM;LIM,Sardo-Bruna	0.00056591	0.000160893	3.51731
ROS_Sic,LIM;BUR,VAR-OTT	0.000909047	0.000258185	3.52091
ROS_Sic,CIN;LIM,CAB	0.00054342	0.000153143	3.54844
ROS_Sic,MARCH;LIM,PONTR	0.00109131	0.000307227	3.55214
ROS_Sic,MOD;LIM,CHAR	0.000546201	0.000152498	3.58168
ROS_Sic,MDN;LIM,PUST	0.00101075	0.000276411	3.65669
ROS_Sic,AGER;LIM,PROropa	0.000905326	0.000247025	3.66491
ROS_Sic,CALV;LIM,PUST	0.00114663	0.000310129	3.69726
ROS_Sic,LIM;It_HOL,PUST	0.0012736	0.000341783	3.72635
ROS_Sic,SAM;LIM,PROropa	0.000576559	0.00015406	3.74243
ROS_Sic,RMG;LIM,PONTR	0.00120019	0.000317894	3.77543
ROS_Sic,LIM;CAB,VAR-OTT	0.000835559	0.000218901	3.81706
ROS_Sic,SAM;LIM,REND	0.000643112	0.000163781	3.92667
ROS_Sic,BUR;LIM,PUST	0.00101822	0.000258962	3.93194
ROS_Sic,CIN;LIM,MPIS	0.000927064	0.000233101	3.97709
ROS_Sic,MARCH;LIM,SAR	0.000808029	0.000200703	4.02599
ROS_Sic,REND;LIM,PUST	0.00117311	0.000291352	4.02643
ROS_Sic,MOD;LIM,It_HOL	0.000836074	0.000207238	4.03437
ROS_Sic,CHIAN;LIM,REG	0.000997355	0.000246897	4.03956
ROS_Sic,MARCH;LIM,AGER	0.000973714	0.000239718	4.06192
ROS_Sic,LIM;REG,PMT	0.000824592	0.000202667	4.0687
ROS_Sic,CHIAN;LIM,PUST	0.00104587	0.000255661	4.09084
ROS_Sic,MPIS;LIM,REND	0.00161128	0.000389654	4.13514
ROS_Sic,CALV;LIM,REG	0.00125773	0.000303673	4.14175
ROS_Sic,MPIS;LIM,AGER	0.00151242	0.000364968	4.14399
ROS_Sic,MPIS;LIM,CALV	0.00224048	0.000537055	4.17178
ROS_Sic,MPIS;LIM,CHIAN	0.00201984	0.000484152	4.17192
ROS_Sic,GARF;LIM,CAB	0.00113716	0.000270128	4.20973
ROS_Sic,SAM;LIM,CAB	0.000658217	0.000156028	4.21859
ROS_Sic,MPIS;LIM,Sardo-Bruna	0.00156505	0.000367085	4.26347
ROS_Sic,MARCH;LIM,PINZG	0.00108613	0.000252255	4.3057
ROS_Sic,LIM;MPIS,PUST	0.00151968	0.000350551	4.33512
ROS_Sic,CALV;LIM,PMT	0.00121536	0.000279587	4.347
ROS_Sic,GARF;LIM,It_HOL	0.00153205	0.000350187	4.37495
ROS_Sic,It_HOL;LIM,It_S	0.0012826	0.000292297	4.38801
ROS_Sic,MRM;LIM,REG	0.0011338	0.000256444	4.42123
ROS_Sic,MOD;LIM,BUR	0.000749626	0.000169326	4.42713
ROS_Sic,CIN;LIM,PUST	0.000738478	0.000166769	4.42814
ROS_Sic,POD;LIM,PUST	0.000892734	0.000201471	4.43109
ROS_Sic,MPIS;LIM,It_S	0.00147517	0.000326697	4.5154
ROS_Sic,SAR;LIM,CAB	0.000809017	0.000178241	4.53889
ROS_Sic,MARCH;LIM,PUST	0.00109703	0.000239884	4.57317
ROS_Sic,SAM;LIM,GARF	0.000899175	0.000196257	4.58162
ROS_Sic,MPIS;LIM,It_Br	0.0019594	0.000417826	4.68952
ROS_Sic,LIM;It_HOL,PMT	0.0014132	0.00029986	4.71285
ROS_Sic,CHIAN;LIM,PMT	0.00109409	0.000230148	4.75387
ROS_Sic,MRM;LIM,BUR	0.00131449	0.000274578	4.78733
ROS_Sic,CIN;LIM,PMT	0.000669486	0.000138034	4.85016
ROS_Sic,LIM;It_HOL,VAR-OTT	0.00160903	0.000327242	4.91695
ROS_Sic,POD;LIM,AGER	0.00084139	0.000169656	4.95939
ROS_Sic,LIM;REG,VAR-OTT	0.00102043	0.00020295	5.02797
ROS_Sic,RMG;LIM,PUST	0.00134177	0.000266585	5.03316
ROS_Sic,RMG;LIM,REG	0.00122306	0.00024143	5.0659
ROS_Sic,MPIS;LIM,CAB	0.00176621	0.000348084	5.07408
ROS_Sic,GARF;LIM,BUR	0.0015442	0.000302685	5.10167
ROS_Sic,POD;LIM,REG	0.000954229	0.000186153	5.12605
ROS_Sic,PINZG;LIM,CHAR	0.00119423	0.000232937	5.12685
ROS_Sic,LIM;MPIS,PMT	0.00165927	0.000316675	5.23966
ROS_Sic,SAM;LIM,MPIS	0.00119864	0.000228254	5.25135
ROS_Sic,MARCH;LIM,REG	0.00122848	0.000229624	5.34997
ROS_Sic,SAM;LIM,PONTR	0.00108589	0.000200032	5.4286
ROS_Sic,GARF;LIM,AGER	0.00161631	0.000297094	5.44039
ROS_Sic,CIN;LIM,AGER	0.000919691	0.000166966	5.50826
ROS_Sic,MRM;LIM,PMT	0.00124084	0.000223912	5.54163
ROS_Sic,POD;LIM,PONTR	0.00122203	0.000220485	5.54247
ROS_Sic,CIN;LIM,REG	0.000823706	0.000148393	5.55082
ROS_Sic,BUR;LIM,It_S	0.00127508	0.000227685	5.60019
ROS_Sic,AGER;LIM,PINZG	0.00157813	0.000281229	5.61154
ROS_Sic,MRM;LIM,MPIS	0.00204145	0.000362958	5.62448
ROS_Sic,MARCH;LIM,GARF	0.00162973	0.000289516	5.62916
ROS_Sic,MOD;LIM,MPIS	0.00131026	0.000232619	5.63263
ROS_Sic,SAM;LIM,REG	0.000836638	0.000147683	5.66509
ROS_Sic,MARCH;LIM,MDN	0.00155818	0.000268528	5.80267
ROS_Sic,MARCH;LIM,PMT	0.00124684	0.000212301	5.873
ROS_Sic,POD;LIM,PMT	0.0010104	0.000171897	5.87795
ROS_Sic,RMG;LIM,PMT	0.00138635	0.000233621	5.93419
ROS_Sic,SAM;LIM,PUST	0.000966602	0.000160962	6.00515
ROS_Sic,LIM;MPIS,VAR-OTT	0.00185511	0.00030835	6.01624
ROS_Sic,MRM;LIM,It_HOL	0.00197763	0.000322511	6.13198
ROS_Sic,MARCH;LIM,VAR-OTT	0.00127564	0.000207896	6.13595
ROS_Sic,REG;LIM,PROropa	0.00140568	0.000226816	6.19747
ROS_Sic,SAM;LIM,PINZG	0.00102404	0.00016381	6.25136
ROS_Sic,SAM;LIM,VAR-OTT	0.000963707	0.000152947	6.3009
ROS_Sic,PINZG;LIM,AGER	0.0017247	0.000272113	6.33817
ROS_Sic,RMG;LIM,MPIS	0.00239193	0.00037128	6.44239
ROS_Sic,POD;LIM,MPIS	0.0017287	0.000267117	6.47169
ROS_Sic,SAM;LIM,PMT	0.000889106	0.000135342	6.56932
ROS_Sic,CIN;LIM,BUR	0.00122804	0.000184713	6.64837
ROS_Sic,SAM;LIM,MDN	0.000998934	0.000148057	6.74698
ROS_Sic,BUR;LIM,CHAR	0.00156169	0.000229767	6.79684
ROS_Sic,AGER;LIM,It_S	0.00173892	0.000253204	6.86765
ROS_Sic,CIN;LIM,MARCH	0.00119809	0.000174325	6.87277
ROS_Sic,CAB;LIM,PROropa	0.00149719	0.000215164	6.95837
ROS_Sic,AGER;LIM,REND	0.00210573	0.000299685	7.02647
ROS_Sic,CIN;LIM,It_HOL	0.00145279	0.00020637	7.03971
ROS_Sic,AGER;LIM,CAB	0.00183702	0.000260055	7.06399
ROS_Sic,MOD;LIM,PMT	0.00103861	0.000145747	7.12615
ROS_Sic,REND;LIM,AGER	0.00199393	0.000274645	7.26005
ROS_Sic,CAB;LIM,It_S	0.0015537	0.000206693	7.51693
ROS_Sic,REG;LIM,It_S	0.00196674	0.000260878	7.53893
ROS_Sic,SAM;LIM,CHIAN	0.0015204	0.000201609	7.54132
ROS_Sic,PUST;LIM,PROropa	0.00197219	0.000258998	7.61469
ROS_Sic,REG;LIM,VAR-OTT	0.00176588	0.000231512	7.62759
ROS_Sic,MOD;LIM,PUST	0.00110379	0.000144642	7.63121
ROS_Sic,MOD;LIM,REG	0.0012301	0.000158829	7.74483
ROS_Sic,SAM;LIM,CALV	0.00175627	0.000226129	7.7667
ROS_Sic,LIM;PUST,It_S	0.00193436	0.000248308	7.79016
ROS_Sic,It_Br;LIM,CAB	0.00260674	0.000321936	8.09707
ROS_Sic,PUST;LIM,It_S	0.00206	0.000253293	8.13288
ROS_Sic,CAB;LIM,AGER	0.00181227	0.000220387	8.22316
ROS_Sic,LIM;PMT,It_S	0.00179477	0.000214988	8.34824
ROS_Sic,LIM;AGER,CHAR	0.00223593	0.000266465	8.39108
ROS_Sic,LIM;PUST,PROropa	0.00212199	0.000251773	8.42822
ROS_Sic,LIM;PMT,PROropa	0.0019824	0.000231398	8.56706
ROS_Sic,LIM;MARCH,GARF	0.00224728	0.000261243	8.60227
ROS_Sic,SAM;LIM,MRM	0.00174098	0.000201892	8.62335
ROS_Sic,It_HOL;LIM,CHAR	0.00253859	0.000293766	8.64154
ROS_Sic,SAM;LIM,RMG	0.00175823	0.000203066	8.65838
ROS_Sic,MARCH;LIM,MPIS	0.00328029	0.000373949	8.77203
ROS_Sic,LIM;BUR,It_S	0.00250798	0.000270108	9.28511
ROS_Sic,LIM;AGER,It_S	0.00245924	0.000263558	9.33093
ROS_Sic,REND;LIM,CAB	0.0022331	0.000238573	9.36022
ROS_Sic,CAB;LIM,REND	0.00232014	0.000246973	9.39433
ROS_Sic,AGER;LIM,Sardo-Bruna	0.00287753	0.00030277	9.50399
ROS_Sic,AGER;LIM,BUR	0.00269527	0.000282971	9.52489
ROS_Sic,LIM;It_HOL,It_S	0.00320797	0.000334206	9.59877
ROS_Sic,LIM;It_HOL,PROropa	0.0033956	0.000349499	9.71562
ROS_Sic,CALV;LIM,MPIS	0.00487056	0.000499978	9.74156
ROS_Sic,LIM;BUR,PROropa	0.00269561	0.000275672	9.77833
ROS_Sic,SAM;LIM,MOD	0.00269234	0.000272448	9.88203
ROS_Sic,SAM;LIM,SAR	0.0013342	0.000135007	9.88249
ROS_Sic,LIM;AGER,PROropa	0.00264687	0.000267488	9.8953
ROS_Sic,CHIAN;LIM,MPIS	0.00435893	0.000438048	9.9508
ROS_Sic,SAM;LIM,MARCH	0.00188623	0.000187652	10.0517
ROS_Sic,CAB;LIM,It_Br	0.00290266	0.000287281	10.1039
ROS_Sic,LIM;CAB,It_S	0.00243449	0.000236287	10.3031
ROS_Sic,LIM;MPIS,It_S	0.00345404	0.00033331	10.3629
ROS_Sic,LIM;MPIS,PROropa	0.00364168	0.000348952	10.436
ROS_Sic,BUR;LIM,AGER	0.00274401	0.000259468	10.5755
ROS_Sic,CAB;LIM,Sardo-Bruna	0.00270925	0.000246925	10.972
ROS_Sic,SAM;LIM,POD	0.00184517	0.00016701	11.0482
ROS_Sic,Sardo-Bruna;LIM,AGER	0.00310891	0.000273796	11.3548
ROS_Sic,PINZG;LIM,BUR	0.00342415	0.000301552	11.3551
ROS_Sic,BUR;LIM,PINZG	0.00332632	0.000285504	11.6507
ROS_Sic,LIM;CAB,PROropa	0.00262213	0.000224465	11.6816
ROS_Sic,SAM;LIM,CIN	0.00213656	0.000181628	11.7633
ROS_Sic,LIM;REG,It_S	0.00261936	0.000221198	11.8417
ROS_Sic,AGER;LIM,It_HOL	0.00406668	0.000340775	11.9336
ROS_Sic,LIM;SAM,CIN	0.0025452	0.000212903	11.9547
ROS_Sic,Sardo-Bruna;LIM,CAB	0.00296538	0.000245462	12.0808
ROS_Sic,MARCH;LIM,MRM	0.0037913	0.000307122	12.3446
ROS_Sic,PUST;LIM,PINZG	0.00405851	0.000323884	12.5307
ROS_Sic,LIM;REG,PROropa	0.002807	0.000221686	12.662
ROS_Sic,POD;LIM,MARCH	0.00278245	0.000216063	12.878
ROS_Sic,It_HOL;LIM,AGER	0.0048154	0.000370583	12.9941
ROS_Sic,LIM;MARCH,It_Br	0.00408193	0.000312437	13.0648
ROS_Sic,MARCH;LIM,POD	0.00307393	0.000233881	13.1431
ROS_Sic,MRM;LIM,MARCH	0.00400225	0.000300073	13.3376
ROS_Sic,MOD;LIM,MARCH	0.00248927	0.000185871	13.3924
ROS_Sic,LIM;MARCH,PONTR	0.00387147	0.000284921	13.5879
ROS_Sic,LIM;MARCH,BUR	0.00371252	0.000269391	13.7812
ROS_Sic,LIM;MARCH,PINZG	0.00361469	0.000261461	13.825
ROS_Sic,RMG;LIM,MARCH	0.00573647	0.000404474	14.1825
ROS_Sic,LIM;SAM,CALV	0.00476702	0.000331398	14.3846
ROS_Sic,LIM;MARCH,Sardo-Bruna	0.00352988	0.000238656	14.7907
ROS_Sic,LIM;SAM,MRM	0.0044197	0.000296081	14.9273
ROS_Sic,PINZG;LIM,PUST	0.00472996	0.000314301	15.0491
ROS_Sic,MARCH;LIM,RMG	0.00585733	0.000388572	15.074
ROS_Sic,LIM;MARCH,SAR	0.00302467	0.00020027	15.103
ROS_Sic,LIM;MARCH,MDN	0.00363065	0.000240096	15.1217
ROS_Sic,LIM;MARCH,REND	0.00387306	0.000245196	15.7958
ROS_Sic,PINZG;LIM,It_HOL	0.00627061	0.000388406	16.1445
ROS_Sic,LIM;SAM,MARCH	0.00463065	0.000276464	16.7495
ROS_Sic,LIM;SAM,RMG	0.00475151	0.000280449	16.9425
ROS_Sic,LIM;SAM,CHIAN	0.00505802	0.000298325	16.9547
ROS_Sic,It_HOL;LIM,PINZG	0.00687276	0.000391012	17.5769
ROS_Sic,LIM;SAM,POD	0.00492212	0.000260521	18.8934
ROS_Sic,CALV;LIM,MARCH	0.00922173	0.000465963	19.7907
ROS_Sic,CHIAN;LIM,MARCH	0.00846275	0.000427545	19.7938
ROS_Sic,MARCH;LIM,CALV	0.00935811	0.000458079	20.429
ROS_Sic,MARCH;LIM,CHIAN	0.00889013	0.000429347	20.7061
ROS_Sic,LIM;SAM,GARF	0.00687792	0.000330671	20.7999
ROS_Sic,LIM;MARCH,VAR-OTT	0.00462157	0.000217281	21.27
ROS_Sic,It_Br;LIM,AGER	0.0120081	0.000556452	21.5797
ROS_Sic,AGER;LIM,It_Br	0.0123288	0.000547023	22.5379
ROS_Sic,LIM;MARCH,It_S	0.00622051	0.000264336	23.5326
ROS_Sic,LIM;SAM,PONTR	0.00850211	0.000351772	24.1694
ROS_Sic,MOD;LIM,SAM	0.00596631	0.000246212	24.2324
ROS_Sic,LIM;SAM,It_Br	0.00871258	0.000355756	24.4903
ROS_Sic,LIM;SAM,BUR	0.00834317	0.000337141	24.7468
ROS_Sic,LIM;MARCH,PROropa	0.00640814	0.000256854	24.9485
ROS_Sic,LIM;SAM,PINZG	0.00824534	0.000312426	26.3913
ROS_Sic,BUR;LIM,It_HOL	0.0104986	0.000397377	26.4197
ROS_Sic,It_HOL;LIM,BUR	0.0111986	0.000411763	27.1966
ROS_Sic,LIM;SAM,MDN	0.0082613	0.000302271	27.3307
ROS_Sic,LIM;SAM,REND	0.0085037	0.000307022	27.6974
ROS_Sic,LIM;SAM,Sardo-Bruna	0.00816053	0.000292683	27.8818
ROS_Sic,LIM;SAM,SAR	0.00765532	0.000267971	28.5677
ROS_Sic,LIM;SAM,VAR-OTT	0.00925222	0.000299851	30.856
ROS_Sic,LIM;SAM,It_S	0.0108512	0.00032999	32.8833
ROS_Sic,LIM;SAM,PROropa	0.0110388	0.000318859	34.6196
